# Supplementary material for: FAT1 mutation-related signature predicts survival risk and tumor immunogenicity in lung adenocarcinoma
Source: Front Genet. 2025 Jul 2;16:1466484. doi: 10.3389/fgene.2025.1466484 (PMC12263358; doi:10.3389/fgene.2025.1466484)
Supplement: Supplementary file 2 [file Table1.xlsx]

## Sheet: Table S1
Table S1 Summary of TCGA and 11 validation LUAD datasets included in this study
Datasets	Platforms	Sample size
TCGA	Illumina RNAseq HTSeq	509
GSE72094	Rosetta/Merck Human RSTA Custom Affymetrix 2.0 microarray	398
GSE68465	Affymetrix Human Genome U133A Array	442
GSE50081	Affymetrix Human Genome U133 Plus 2.0 Array	127
GSE42127	Illumina HumanWG-6 v3.0 expression beadchip	132
GSE41271	Illumina HumanWG-6 v3.0 expression beadchip	181
GSE31210	Affymetrix Human Genome U133 Plus 2.0 Array	226
GSE30219	Affymetrix Human Genome U133 Plus 2.0 Array	85
GSE13213	Agilent-014850 Whole Human Genome Microarray 4x44K G4112F	117
GSE26939	Agilent-UNC-custom-4X44K	115
GSE11969	Agilent Homo sapiens 21.6K custom array	90
GSE81089	Illumina HiSeq 2500	106
Total		2528

## Sheet: Table S2
Table S2. Clinicopathologic data and immunotherapeutic information of 348 advanced urothelial carcinoma patients
Sample ID	Sex	Baseline ECOG score	Immune phenotype	Tobacco use history	Received platinum	RECIST	Mutation counts	Neoantigen load	OS (months)	Surviavl status	Risk score
SAM4918c524b83a	Male	2	Desert	Current	No	NE	14	NA	0.62423	Alive	-3.51211
SAM80c6183220e6	Male	0	Inflamed	Current	No	PD	8	0.215686	14.7515	Alive	-6.69121
SAM58e7832f4e7d	Male	1	Desert	Never	No	PR	2	0.333333	16.46	Alive	-3.0396
SAMd027124354ce	Female	0	Desert	Never	No	CR	4	0.764706	23.5236	Alive	-5.886
SAM9725303dce0c	Male	1	Desert	Never	No	PD	22	4.43137	8.90349	Alive	-8.3121
SAMaec7380f9ab0	Male	2	Excluded	Never	No	PR	4	NA	20.8624	Alive	-8.8082
SAM31d9176e11fb	Male	0	Inflamed	Never	No	CR	23	4.23529	17.117	Alive	-8.65837
SAM3a1c9632ff7b	Male	0	Unknown	Never	No	SD	NA	NA	16.0329	Alive	-4.71333
SAM6f2a102a99df	Female	1	Unknown	Never	No	CR	8	2.07843	19.2854	Alive	-5.35236
SAM04c589eb3fb3	Male	2	Unknown	Never	No	NE	50	NA	0.689938	Alive	-8.45929
SAM7b40007f4aa4	Female	1	Unknown	Never	No	PR	12	NA	21.6509	Alive	-10.0412
SAM6157c8f38b72	Male	0	Desert	Previous	No	PR	9	1.80392	16.5914	Alive	-4.88353
SAM7edacb3deb65	Male	1	Desert	Previous	No	NE	NA	0.647059	18.0041	Alive	-5.53832
SAM14938611a2d3	Male	2	Desert	Previous	No	PR	38	6.68627	21.4209	Alive	-6.22159
SAMdab9ca8fb5de	Male	2	Excluded	Previous	No	PD	14	2.92157	0.197125	Alive	-2.05527
SAM8b4b8b0f9e73	Male	0	Excluded	Previous	No	SD	7	1	15.6715	Alive	-4.41494
SAM6ff654a20f98	Male	0	Excluded	Previous	No	CR	6	1.03922	18.5626	Alive	-5.14342
SAMd35318127278	Male	1	Excluded	Previous	No	CR	62	10.0196	21.5852	Alive	-5.48017
SAM73663ee4a96e	Male	0	Excluded	Previous	No	CR	NA	NA	21.2567	Alive	-6.32017
SAM1abf01dd4544	Male	2	Excluded	Previous	No	PR	16	1.86275	16.8542	Alive	-7.20493
SAM07a93a28f801	Male	1	Excluded	Previous	No	PR	18	2.11765	12.846	Alive	-7.4068
SAM4caabd64e7fd	Male	1	Excluded	Previous	No	PR	59	11.6863	15.7043	Alive	-7.47565
SAM97a00e0929fb	Male	0	Excluded	Previous	No	PR	18	2.86275	12.7146	Alive	-7.84924
SAM572f19794c96	Male	1	Excluded	Previous	No	CR	33	5.5098	16.8214	Alive	-8.11613
SAM1bcc62d8290c	Male	1	Excluded	Previous	No	NE	10	1.4902	18.6283	Alive	-8.93176
SAM7538ad9ff524	Female	1	Inflamed	Previous	No	SD	21	2.39216	19.1211	Alive	-3.32709
SAM6662f5181f87	Male	0	Inflamed	Previous	No	PD	5	0.490196	19.2854	Alive	-5.60747
SAM47fc46c3d6be	Male	0	Inflamed	Previous	No	SD	8	0.803922	18.7269	Alive	-5.73298
SAMaf42c1541269	Male	1	Inflamed	Previous	No	SD	14	2.19608	5.51951	Alive	-5.95807
SAMcc7a42d87e9c	Female	1	Inflamed	Previous	No	PR	26	4.96078	17.2156	Alive	-7.23778
SAMeb587a68006b	Male	1	Unknown	Previous	No	SD	NA	NA	20.6982	Alive	-3.76034
SAM727c0e92a2a7	Male	0	Unknown	Previous	No	PR	1	0.333333	18.7269	Alive	-4.14739
SAMa9ca8536d2b1	Male	0	Unknown	Previous	No	SD	3	0.352941	21.848	Alive	-4.73193
SAMda4d892fddc8	Male	0	Unknown	Previous	No	PD	4	0.27451	14.1273	Alive	-6.97154
SAM0684af734db1	Female	1	Unknown	Previous	No	PR	6	0.921569	23.2608	Alive	-7.95451
SAM9daccafc18db	Female	0	Desert	Current	Yes	PD	NA	NA	16.46	Alive	-0.478946
SAM08cce2fa88f2	Female	1	Excluded	Current	Yes	SD	NA	NA	22.1109	Alive	-4.93782
SAM6d2ae0c39b96	Male	1	Excluded	Current	Yes	PD	NA	NA	22.1109	Alive	-7.02788
SAM7d7c54623618	Male	0	Excluded	Current	Yes	PR	8	2.09804	21.2238	Alive	-8.17854
SAM203dcf14f927	Male	1	Inflamed	Current	Yes	CR	13	2.39216	19.3511	Alive	-4.85267
SAM2570ff4aae6e	Female	1	Inflamed	Current	Yes	PR	12	1.52941	22.3737	Alive	-4.94187
SAM1f66db567eb5	Male	2	Inflamed	Current	Yes	PR	38	4.5098	16.5914	Alive	-6.47997
SAM1fa6bcb7fc48	Male	1	Inflamed	Current	Yes	PD	8	1.23529	22.7351	Alive	-7.53975
SAMe07c4560772d	Female	1	Desert	Never	Yes	PD	5	0.54902	2.10267	Alive	-5.12948
SAMfed609955db9	Female	0	Desert	Never	Yes	PD	7	0.352941	20.5667	Alive	-5.30983
SAM8f2275c36e8c	Male	0	Desert	Never	Yes	SD	5	NA	20.731	Alive	-7.00508
SAM548551ef782c	Male	1	Desert	Never	Yes	PR	11	1.82353	17.2813	Alive	-7.07459
SAM8a1b0e02ee42	Male	0	Desert	Never	Yes	CR	14	0.843137	20.5667	Alive	-7.71367
SAMba7176afe070	Female	0	Excluded	Never	Yes	PD	5	NA	3.44969	Alive	-3.30386
SAM3e04eb914f3d	Male	1	Excluded	Never	Yes	PR	17	1.41176	17.2813	Alive	-3.45644
SAMe9475f77504b	Male	0	Excluded	Never	Yes	SD	NA	NA	18.6612	Alive	-4.37969
SAMc2a1820d4e6b	Male	0	Excluded	Never	Yes	CR	NA	NA	20.731	Alive	-4.85394
SAM7fb6987514a4	Male	0	Excluded	Never	Yes	PD	1	NA	22.8337	Alive	-4.89265
SAM3b1066e5801b	Male	1	Excluded	Never	Yes	SD	2	0.176471	15.6386	Alive	-4.89789
SAM670649e105b5	Female	0	Excluded	Never	Yes	CR	15	2.68627	22.078	Alive	-5.22176
SAM681e4bf7cf85	Male	0	Excluded	Never	Yes	PR	7	1.86275	23.3922	Alive	-5.719
SAMb470eb8f04be	Male	0	Excluded	Never	Yes	CR	35	NA	20.0739	Alive	-6.49578
SAM27299aed7681	Female	0	Excluded	Never	Yes	PR	8	0.745098	18.8583	Alive	-6.69121
SAM36d87392593b	Male	0	Excluded	Never	Yes	SD	7	0.352941	23.6879	Alive	-6.93337
SAM5767dd75d142	Male	1	Excluded	Never	Yes	PR	32	NA	18.1684	Alive	-7.10458
SAM075e037d95bc	Male	0	Excluded	Never	Yes	PR	11	0.745098	21.3224	Alive	-8.45929
SAM771445e92421	Male	0	Inflamed	Never	Yes	CR	NA	0.215686	19.4168	Alive	-3.83944
SAMc919aebc7fdd	Male	0	Inflamed	Never	Yes	PR	3	0.607843	20.731	Alive	-5.85764
SAMcabb6d58ff55	Female	1	Inflamed	Never	Yes	SD	11	1.35294	20.271	Alive	-6.45272
SAM8884fe446d20	Male	1	Inflamed	Never	Yes	PR	13	6	23.1622	Alive	-6.70033
SAM9306c5c92444	Male	1	Inflamed	Never	Yes	PD	12	2.23529	15.4415	Alive	-7.05105
SAM3b15b4c6311d	Male	1	Inflamed	Never	Yes	CR	44	5.82353	21.4538	Alive	-7.42939
SAMd215b503f99a	Male	1	Unknown	Never	Yes	SD	NA	NA	1.70842	Alive	-3.9894
SAM716f54e468f4	Male	1	Unknown	Never	Yes	SD	6	1.56863	21.191	Alive	-4.07734
SAM3330c03fdf00	Male	0	Unknown	Never	Yes	PD	2	NA	19.1869	Alive	-5.00409
SAM34430ef08e5b	Male	0	Unknown	Never	Yes	PD	NA	NA	18.1684	Alive	-5.21357
SAM4581bac493af	Male	0	Unknown	Never	Yes	NE	16	3	20.0411	Alive	-6.7659
SAM25510f300d79	Male	0	Desert	Previous	Yes	CR	NA	1.82353	20.6982	Alive	-3.47492
SAMc97f35a29d16	Male	1	Desert	Previous	Yes	NE	13	NA	0.821355	Alive	-4.68814
SAM1dda30f1c5be	Male	0	Desert	Previous	Yes	PD	20	4.01961	21.2567	Alive	-5.71206
SAM6cb230f208a8	Male	0	Desert	Previous	Yes	PR	20	1.03922	23.2279	Alive	-6.18911
SAMe712352fb82a	Male	0	Desert	Previous	Yes	PR	NA	NA	22.1109	Alive	-6.30616
SAM822b226466a1	Male	1	Desert	Previous	Yes	SD	NA	1.09804	17.2813	Alive	-6.52792
SAMb3c02294aba7	Male	1	Desert	Previous	Yes	PR	18	NA	22.4066	Alive	-7.62409
SAMe50d15fde368	Female	1	Desert	Previous	Yes	PR	9	2.17647	18.8912	Alive	-8.8082
SAMf275eb859a39	Male	0	Excluded	Previous	Yes	PR	9	NA	24.4764	Alive	-2.2176
SAMbf1a3ae828e6	Male	0	Excluded	Previous	Yes	CR	35	3.7451	20.731	Alive	-2.84167
SAMd3bd67996035	Male	0	Excluded	Previous	Yes	CR	7	1.56863	20.8296	Alive	-3.281
SAM3894ac3956a5	Male	0	Excluded	Previous	Yes	PD	5	NA	2.10267	Alive	-3.73315
SAMf3a9bce50099	Female	1	Excluded	Previous	Yes	PD	4	NA	2.10267	Alive	-4.6108
SAMd3601288319e	Male	0	Excluded	Previous	Yes	CR	14	0.784314	23.1294	Alive	-4.74249
SAMd5ab7fbfab4e	Male	0	Excluded	Previous	Yes	NE	35	4.64706	18.1027	Alive	-5.42616
SAM14df63a65411	Female	0	Excluded	Previous	Yes	PR	7	0.568627	21.4209	Alive	-5.56308
SAM52500cabdd36	Female	0	Excluded	Previous	Yes	SD	12	0.745098	20.4682	Alive	-5.66662
SAMa321770ac31c	Male	0	Excluded	Previous	Yes	PD	8	1.41176	7.06366	Alive	-5.8834
SAMaaf505c36f93	Male	1	Excluded	Previous	Yes	PR	15	1.72549	20.5667	Alive	-5.89907
SAMb419a8fcbfcd	Male	1	Excluded	Previous	Yes	PR	19	NA	22.7351	Alive	-7.3128
SAMc1251c7bfee2	Male	0	Excluded	Previous	Yes	PR	5	1.09804	21.6181	Alive	-7.74167
SAMc1b27bc16435	Male	0	Excluded	Previous	Yes	PR	5	1.41176	24.1807	Alive	-8.24378
SAMe1eb5d988760	Male	0	Inflamed	Previous	Yes	CR	14	2.27451	21.0595	Alive	-1.12597
SAM36a9225b0222	Male	1	Inflamed	Previous	Yes	SD	1	0.607843	23.8193	Alive	-3.20027
SAM065890737112	Male	0	Inflamed	Previous	Yes	CR	8	NA	20.0739	Alive	-3.61948
SAMd43f8933066b	Male	0	Inflamed	Previous	Yes	PR	15	1.88235	20.0082	Alive	-3.7402
SAM75f12d1a55fc	Male	0	Inflamed	Previous	Yes	SD	6	0.333333	14.7515	Alive	-3.93115
SAM28687037e4ff	Male	0	Inflamed	Previous	Yes	SD	6	0.568627	21.5852	Alive	-4.48027
SAMd7d57ee3a863	Male	1	Inflamed	Previous	Yes	CR	24	NA	20.271	Alive	-4.76986
SAM2eb07dedf07f	Male	0	Inflamed	Previous	Yes	PR	13	1.13725	20.501	Alive	-6.1827
SAMeaa477a5384b	Male	0	Inflamed	Previous	Yes	CR	14	2.76471	21.5852	Alive	-6.49976
SAMbda79f955628	Female	1	Inflamed	Previous	Yes	SD	20	1.2549	20.6324	Alive	-6.79984
SAM6083aac8db99	Male	0	Inflamed	Previous	Yes	PR	14	NA	20.6324	Alive	-6.97154
SAM61b9d4d84c64	Male	1	Inflamed	Previous	Yes	SD	27	5.88235	21.3881	Alive	-7.15388
SAMfb7aec7cb0e2	Male	1	Inflamed	Previous	Yes	PR	NA	5.92157	22.538	Alive	-8.02158
SAM560f23d6a3ad	Male	0	Inflamed	Previous	Yes	CR	19	0.647059	21.3881	Alive	-8.73134
SAMa535fcdf18a0	Male	1	Unknown	Previous	Yes	PR	19	0.882353	17.2813	Alive	-5.14653
SAMad83c9c53537	Male	0	Unknown	Previous	Yes	PD	6	0.745098	14.9815	Alive	-5.2873
SAMb15ac6e4c4ef	Male	0	Unknown	Previous	Yes	PR	11	1.5098	20.0082	Alive	-5.32563
SAMb0a83e5fbde9	Male	1	Unknown	Previous	Yes	SD	7	0.352941	23.3265	Alive	-5.76136
SAM62fb1388c871	Female	0	Unknown	Previous	Yes	PD	5	0.784314	22.5051	Alive	-5.76614
SAM5cfa1699bdb7	Male	0	Unknown	Previous	Yes	PD	10	1.21569	15.8357	Alive	-5.8808
SAM2e9ac0b1b250	Male	1	Unknown	Previous	Yes	CR	18	1.76471	22.1437	Alive	-6.69576
SAMe3d4266775a9	Male	0	Unknown	Previous	Yes	PD	NA	NA	13.9959	Alive	-7.2714
SAM65afda25b920	Male	2	Excluded	Current	No	SD	4	0.294118	8.08214	Dead	-4.97196
SAM7fb7a13c096b	Male	2	Excluded	Current	No	PD	11	0.764706	1.67556	Dead	-6.18911
SAM2b672f4336c7	Male	0	Desert	Never	No	SD	2	0.156863	15.3101	Dead	-6.28885
SAM5cc2d9036053	Male	1	Desert	Never	No	PD	11	0.411765	5.68378	Dead	-6.95506
SAM1f83ebd6be9b	Male	1	Desert	Never	No	PD	6	0.54902	3.5154	Dead	-7.56454
SAM87a8e18eb45b	Female	2	Excluded	Never	No	PD	14	0.313725	2.75975	Dead	-2.01806
SAM17c45bf16bb6	Male	0	Excluded	Never	No	NE	5	0.431373	2.69405	Dead	-4.17337
SAMe56c96c51190	Female	2	Excluded	Never	No	PD	5	0.0980392	9.7577	Dead	-4.73193
SAM94859b440b1d	Male	1	Excluded	Never	No	PD	11	0.215686	13.3388	Dead	-7.27822
SAM76a431ba6ce1	Male	0	Inflamed	Never	No	PD	6	0.215686	14.1273	Dead	-4.34259
SAMaabf4afe4213	Male	1	Unknown	Never	No	PD	18	2	2.62834	Dead	-4.89265
SAMe9ae8beb82fa	Male	1	Desert	Previous	No	PD	7	1.33333	5.48665	Dead	-3.89076
SAM1ab1b28d9f2b	Female	1	Desert	Previous	No	PD	13	0.294118	2.10267	Dead	-4.72143
SAM9fb814c22bdb	Female	0	Desert	Previous	No	SD	6	0.431373	19.1211	Dead	-4.91108
SAM6792d6e98068	Male	2	Desert	Previous	No	PD	17	1.11765	6.01232	Dead	-7.34107
SAMbc8dc3a7b54e	Female	1	Desert	Previous	No	PD	7	0.745098	14.7515	Dead	-9.50494
SAM1ac4e3dee297	Male	1	Excluded	Previous	No	PD	2	0.647059	5.51951	Dead	-3.66121
SAM0f956e757453	Male	1	Excluded	Previous	No	PD	32	4.09804	10.4148	Dead	-3.89927
SAMc6eff056c89a	Male	1	Excluded	Previous	No	PD	3	0.45098	1.80698	Dead	-4.62268
SAM26104d5adc89	Male	1	Excluded	Previous	No	SD	1	0.27451	5.38809	Dead	-4.76267
SAM2e7aa8fa0ab3	Male	1	Excluded	Previous	No	PD	14	2.70588	7.72074	Dead	-4.90447
SAMe0c49ea0df5d	Female	1	Excluded	Previous	No	SD	2	NA	4.13963	Dead	-5.06911
SAM7aa01fc49a80	Male	1	Excluded	Previous	No	PD	NA	1.03922	2.13552	Dead	-5.31157
SAMd4c0837b0997	Male	0	Excluded	Previous	No	PD	5	0.529412	5.38809	Dead	-5.3999
SAM59289ca42c99	Male	0	Excluded	Previous	No	NE	4	0.235294	1.70842	Dead	-6.16996
SAM1f3c93814cb9	Female	2	Excluded	Previous	No	NE	5	1.13725	1.44559	Dead	-6.25483
SAM1a87df750b9d	Male	2	Excluded	Previous	No	SD	8	1.17647	5.38809	Dead	-7.32687
SAMef0e3d2415fd	Male	0	Inflamed	Previous	No	SD	1	0.0392157	10.1191	Dead	-4.1966
SAMe7bf6c015192	Male	1	Inflamed	Previous	No	PD	7	1.37255	3.12115	Dead	-4.44148
SAM18b9351e265a	Male	2	Inflamed	Previous	No	PD	7	0.392157	15.8686	Dead	-5.36138
SAM7829a341b9f3	Male	1	Inflamed	Previous	No	PD	3	0.745098	3.8768	Dead	-6.78035
SAMe7e4f7c076a7	Male	1	Inflamed	Previous	No	PD	1	0.196078	1.97125	Dead	-6.86506
SAM5fc9ae0aed1f	Male	2	Inflamed	Previous	No	NE	6	2.01961	0.62423	Dead	-7.53158
SAM85e41e7f33f9	Male	2	Inflamed	Previous	No	NE	10	1.2549	0.62423	Dead	-7.76064
SAMb8101c538753	Male	1	Inflamed	Previous	No	SD	16	3.76471	13.4045	Dead	-7.77986
SAMce39dd79b441	Male	0	Inflamed	Previous	No	PD	14	0.843137	6.27515	Dead	-9.13953
SAMa0ca029b7afd	Male	1	Unknown	Previous	No	NE	12	0.745098	0.361396	Dead	-4.09529
SAMbe25e2c88f3e	Male	2	Unknown	Previous	No	NE	NA	NA	2.92402	Dead	-5.561
SAM18bc1078bc15	Male	1	Unknown	Previous	No	PD	19	1.80392	6.89938	Dead	-6.63762
SAM81b71522417a	Female	0	Unknown	Previous	No	PD	7	1.07843	2.13552	Dead	-6.70492
SAM6964a6d7b967	Male	1	Unknown	Previous	No	PD	5	1.17647	16.2628	Dead	-9.38235
SAM63b2189c36d7	Male	1	Desert	Current	Yes	PD	14	0.980392	3.97536	Dead	-2.34557
SAM8e8ef2368dfa	Male	0	Desert	Current	Yes	PD	6	0.509804	4.50103	Dead	-3.68366
SAMcb132b0cdd2c	Male	1	Desert	Current	Yes	PD	NA	0.843137	2.52977	Dead	-4.73896
SAMf82bbdc267c8	Male	0	Desert	Current	Yes	PD	7	0.529412	3.12115	Dead	-5.74474
SAM3ee5dcd894f0	Male	0	Desert	Current	Yes	PD	NA	NA	8.70637	Dead	-7.29887
SAM0d855cff64e6	Female	1	Desert	Current	Yes	PD	4	0.137255	2.85832	Dead	-7.52346
SAM28e6031ac18b	Male	1	Desert	Current	Yes	SD	22	NA	9.23203	Dead	-8.24378
SAMdad5c29dc105	Male	1	Excluded	Current	Yes	PD	5	0.666667	2.43121	Dead	-3.6391
SAM181b638b8248	Male	1	Excluded	Current	Yes	PD	NA	0.215686	10.8747	Dead	-4.41965
SAM3cb94b0d5297	Male	1	Excluded	Current	Yes	PD	15	2.23529	5.05955	Dead	-4.50405
SAM3779e979db6b	Male	0	Excluded	Current	Yes	NE	NA	NA	1.31417	Dead	-4.55075
SAM978a587b207e	Male	0	Excluded	Current	Yes	PD	NA	1.92157	2.10267	Dead	-4.57154
SAM85f0a3ac1c45	Male	1	Excluded	Current	Yes	PD	8	0.27451	5.84805	Dead	-4.70871
SAMb963dda93cfd	Male	1	Excluded	Current	Yes	PD	8	0.882353	2.75975	Dead	-5.00834
SAMbfdffb97c446	Female	1	Excluded	Current	Yes	SD	6	1.45098	6.70226	Dead	-5.05149
SAM753d4bb52dbe	Male	1	Excluded	Current	Yes	SD	7	NA	11.3676	Dead	-5.19409
SAMdb3f50c9129c	Male	1	Excluded	Current	Yes	PD	10	0.509804	15.8029	Dead	-5.20056
SAM961d04c42bd9	Male	1	Excluded	Current	Yes	PD	17	1.72549	5.8809	Dead	-5.7903
SAM7d2dfba6cd84	Male	0	Inflamed	Current	Yes	SD	4	0.156863	12.7146	Dead	-3.85783
SAM31291c256373	Male	1	Inflamed	Current	Yes	NE	32	3.21569	1.1499	Dead	-4.414
SAM5fe7a81a39dd	Male	0	Inflamed	Current	Yes	PD	21	3.82353	17.0842	Dead	-5.20542
SAMae1690469964	Male	0	Unknown	Current	Yes	SD	NA	NA	21.1581	Dead	-2.46665
SAM187e056d6a2a	Male	0	Unknown	Current	Yes	PD	NA	NA	2.29979	Dead	-5.30634
SAMc0d625a50eb8	Female	1	Desert	Never	Yes	SD	3	0.294118	13.2731	Dead	-3.15212
SAM61baf919bb01	Female	1	Desert	Never	Yes	SD	NA	NA	15.6057	Dead	-3.51412
SAM7a9093b9c7e9	Male	1	Desert	Never	Yes	NE	1	0.215686	1.80698	Dead	-3.95281
SAMf2aae1443f67	Female	0	Desert	Never	Yes	PD	7	0.803922	10.3491	Dead	-4.12879
SAM9539a4f19ebc	Male	0	Desert	Never	Yes	SD	NA	0.431373	7.95072	Dead	-5.01829
SAMc0ef41aa6c8b	Male	0	Desert	Never	Yes	PD	5	0.960784	9.56057	Dead	-5.12794
SAM2c9586161ce6	Male	0	Desert	Never	Yes	PD	9	0.431373	11.269	Dead	-5.30634
SAMbcbc7957c264	Male	1	Desert	Never	Yes	PD	9	NA	4.17248	Dead	-5.66439
SAM54e58f1b0230	Male	1	Desert	Never	Yes	PD	5	NA	4.36961	Dead	-5.90434
SAM110501d0eedb	Male	1	Desert	Never	Yes	PD	21	3.52941	4.27105	Dead	-6.11705
SAMeff2ce356ccb	Male	0	Desert	Never	Yes	PD	14	NA	8.08214	Dead	-6.14794
SAMc57eadb2d82b	Male	1	Desert	Never	Yes	PD	3	0.196078	8.01643	Dead	-6.16996
SAMa1871f491b02	Female	1	Desert	Never	Yes	PD	NA	3.33333	1.74127	Dead	-6.17631
SAM18039827e1b9	Male	1	Desert	Never	Yes	PD	15	NA	1.47844	Dead	-6.2348
SAM491e341d5a82	Female	0	Desert	Never	Yes	NE	13	NA	1.87269	Dead	-6.44503
SAMd2492b2a31bb	Female	0	Desert	Never	Yes	PD	3	0.490196	7.85216	Dead	-6.68666
SAMd0e47be700b0	Male	1	Desert	Never	Yes	NE	5	NA	0.887064	Dead	-6.90671
SAM5a2347c0498a	Male	1	Desert	Never	Yes	SD	9	1.33333	4.89528	Dead	-6.91201
SAMc0da5d48686d	Male	1	Desert	Never	Yes	PD	5	1.17647	9.49487	Dead	-8.03306
SAM3e8baff50d7a	Male	0	Desert	Never	Yes	SD	11	1.21569	6.96509	Dead	-11.1824
SAM4b7ea015fd9e	Female	1	Excluded	Never	Yes	PD	NA	NA	13.2731	Dead	-2.50162
SAM75142fcab9df	Female	1	Excluded	Never	Yes	PD	7	0.27451	11.9261	Dead	-3.08184
SAM30cf07d4874f	Male	1	Excluded	Never	Yes	SD	NA	NA	11.6632	Dead	-3.21083
SAMaff272833538	Male	1	Excluded	Never	Yes	NE	5	1.27451	2.13552	Dead	-3.47394
SAM23aa15d4a0b0	Female	1	Excluded	Never	Yes	PD	5	0.333333	5.71663	Dead	-3.48524
SAM8e469834acc1	Male	1	Excluded	Never	Yes	PD	6	NA	3.71253	Dead	-4.29774
SAM4501e41e4751	Male	1	Excluded	Never	Yes	PD	6	0.921569	1.11704	Dead	-4.33902
SAM7f0d9cc7f001	Male	1	Excluded	Never	Yes	PD	NA	NA	4.63244	Dead	-4.4842
SAMb8f13a0525a6	Male	0	Excluded	Never	Yes	NE	4	0.529412	2.69405	Dead	-4.5831
SAMb15ad09d6e24	Female	0	Excluded	Never	Yes	PD	4	NA	3.8768	Dead	-4.82246
SAMe41b1e773582	Male	1	Excluded	Never	Yes	PD	6	0.470588	0.854209	Dead	-5.10049
SAMabc151b01ea3	Female	1	Excluded	Never	Yes	PD	NA	NA	0.558522	Dead	-5.12794
SAM297c0301e861	Male	1	Excluded	Never	Yes	PD	1	NA	8.08214	Dead	-5.14966
SAMa913c6139ec8	Male	0	Excluded	Never	Yes	SD	NA	1.52941	5.12526	Dead	-5.17807
SAM0ce9c983b20f	Male	0	Excluded	Never	Yes	PD	9	NA	6.6037	Dead	-5.36319
SAM2070b416069c	Male	1	Excluded	Never	Yes	SD	5	0.294118	8.01643	Dead	-5.65993
SAMbe83eae4026e	Female	1	Excluded	Never	Yes	PD	10	0.784314	2.7269	Dead	-5.67785
SAM2f228939632f	Female	1	Excluded	Never	Yes	PD	8	0.45098	7.88501	Dead	-6.12933
SAM557dde1b9f3e	Male	1	Excluded	Never	Yes	PD	5	NA	6.70226	Dead	-6.15106
SAMbd8ee73983b8	Male	1	Excluded	Never	Yes	NE	9	1.01961	0.854209	Dead	-6.70033
SAM0a7c2091dd56	Male	1	Excluded	Never	Yes	PD	8	1.27451	2.62834	Dead	-6.94418
SAM698d8d76b934	Female	1	Excluded	Never	Yes	NE	6	1.01961	0.427105	Dead	-7.18558
SAM9eebdef2858a	Female	1	Excluded	Never	Yes	NE	NA	NA	0.821355	Dead	-7.95451
SAM3f446449bf81	Male	1	Inflamed	Never	Yes	NE	NA	0.980392	0.755647	Dead	-4.12648
SAMab8052a03398	Male	1	Inflamed	Never	Yes	SD	NA	0.0392157	13.306	Dead	-4.76267
SAMb0d11db9aa79	Female	0	Inflamed	Never	Yes	PD	3	0.843137	10.5462	Dead	-4.97334
SAM95c70496ffb5	Female	0	Inflamed	Never	Yes	NE	NA	NA	0.361396	Dead	-5.12794
SAMe3210d3632b4	Female	1	Inflamed	Never	Yes	PD	17	0.862745	2.16838	Dead	-5.4433
SAMf20b827dca51	Male	0	Inflamed	Never	Yes	PD	14	1.09804	4.36961	Dead	-5.50395
SAM714285adf612	Male	1	Inflamed	Never	Yes	NE	5	0.980392	0.62423	Dead	-5.68916
SAMba1a34b5a060	Male	0	Inflamed	Never	Yes	PD	5	0.901961	12.846	Dead	-6.10185
SAM6cbc10abddb0	Male	1	Inflamed	Never	Yes	PD	3	0.960784	5.94661	Dead	-7.90092
SAM73b653ae20d1	Female	1	Inflamed	Never	Yes	NE	3	0.960784	1.80698	Dead	-7.98765
SAMdee1011782cd	Male	1	Unknown	Never	Yes	PD	NA	NA	3.90965	Dead	-2.99891
SAM8a42c0d59187	Male	1	Unknown	Never	Yes	NE	3	0.27451	2.82546	Dead	-3.11427
SAM5b57e47fdcb3	Female	1	Unknown	Never	Yes	PD	12	NA	3.84394	Dead	-3.45354
SAMf2ce197162ce	Male	0	Unknown	Never	Yes	NE	3	0.568627	1.577	Dead	-3.66009
SAM7c67b05aa109	Female	0	Unknown	Never	Yes	SD	5	0.529412	8.24641	Dead	-3.90652
SAM0bdb3428bd13	Female	1	Unknown	Never	Yes	PD	NA	NA	2.23409	Dead	-3.9908
SAM0a0f2bac4b20	Male	0	Unknown	Never	Yes	PD	2	0.215686	1.18275	Dead	-4.83748
SAM7114d99032ec	Male	1	Unknown	Never	Yes	PD	17	2.17647	10.8419	Dead	-4.88873
SAMb2e4a082541a	Female	1	Unknown	Never	Yes	PD	NA	NA	4.36961	Dead	-5.04275
SAM9d2494119c05	Male	1	Unknown	Never	Yes	PD	NA	NA	1.44559	Dead	-5.255
SAM9410b866974a	Male	1	Unknown	Never	Yes	SD	NA	NA	6.73511	Dead	-5.61392
SAM59b825252c0d	Male	1	Unknown	Never	Yes	NE	15	NA	0.525667	Dead	-5.69143
SAMae4da274eded	Female	1	Unknown	Never	Yes	PD	NA	NA	4.99384	Dead	-5.71668
SAM59fda9035d1d	Male	1	Unknown	Never	Yes	PD	NA	NA	3.74538	Dead	-7.08651
SAM63405b04ab2d	Male	0	Unknown	Never	Yes	PD	NA	0.156863	6.80082	Dead	-7.14763
SAM5d1dfd5207f5	Male	1	Unknown	Never	Yes	PD	12	NA	10.9076	Dead	-7.68621
SAM7746b76437e6	Male	1	Desert	Previous	Yes	NE	5	0.392157	2.82546	Dead	-0.274841
SAMf28c01545593	Male	0	Desert	Previous	Yes	SD	8	NA	6.40657	Dead	-2.182
SAM025b45c27e05	Male	0	Desert	Previous	Yes	PD	1	0.313725	8.77207	Dead	-3.18818
SAMffa5c7cad0e5	Male	1	Desert	Previous	Yes	PR	10	NA	15.54	Dead	-3.41171
SAMc692536a795a	Male	1	Desert	Previous	Yes	PD	10	NA	5.65092	Dead	-3.81444
SAMfd947610629d	Male	0	Desert	Previous	Yes	PD	5	NA	9.03491	Dead	-3.88424
SAM4b0175e8db6e	Male	1	Desert	Previous	Yes	PD	6	NA	2.06982	Dead	-4.05302
SAM675a12a09c15	Male	0	Desert	Previous	Yes	PD	13	1.2549	2.89117	Dead	-4.60758
SAMd98bac0a070f	Male	1	Desert	Previous	Yes	PD	8	0.72549	2.06982	Dead	-4.88613
SAM5234688806a7	Male	1	Desert	Previous	Yes	PD	13	0.313725	5.8809	Dead	-4.89789
SAM943df5cf15df	Male	1	Desert	Previous	Yes	PD	5	0.117647	2.13552	Dead	-4.92439
SAM23095936e611	Female	0	Desert	Previous	Yes	PD	5	0.235294	2.23409	Dead	-5.20867
SAM29da928587ad	Female	1	Desert	Previous	Yes	PD	NA	0.490196	2.59548	Dead	-5.48805
SAM4305ab968b90	Male	1	Desert	Previous	Yes	PD	12	0.392157	1.41273	Dead	-5.70056
SAMb2f1d0e54ece	Male	1	Desert	Previous	Yes	PR	NA	0.862745	11.4004	Dead	-5.74474
SAM5d989c86255e	Female	1	Desert	Previous	Yes	PD	13	1.41176	3.44969	Dead	-6.37028
SAM468a9e1dc821	Male	1	Desert	Previous	Yes	PD	8	NA	3.8768	Dead	-6.52386
SAMb8070b7937e7	Male	0	Desert	Previous	Yes	SD	5	0.333333	21.0267	Dead	-6.56079
SAM8533e5e261d6	Male	0	Desert	Previous	Yes	PR	5	1.72549	12.8131	Dead	-7.71367
SAMd86389d0d768	Male	1	Desert	Previous	Yes	PD	NA	1.41176	2.20123	Dead	-8.71275
SAM99a46b9eec27	Male	1	Excluded	Previous	Yes	PD	5	0.72549	3.61396	Dead	-2.7893
SAMaf7578d55754	Female	1	Excluded	Previous	Yes	NE	NA	2.66667	0.229979	Dead	-3.1918
SAM36851bc8b9ae	Male	1	Excluded	Previous	Yes	SD	7	0.333333	3.54825	Dead	-3.2434
SAM59f392864f5d	Male	0	Excluded	Previous	Yes	SD	14	NA	17.7741	Dead	-3.60227
SAMcf018fee2acd	Male	0	Excluded	Previous	Yes	PD	NA	NA	16.23	Dead	-3.71801
SAM49d48750e294	Male	0	Excluded	Previous	Yes	PD	0	0.607843	9.85626	Dead	-3.80765
SAMbf91f27e7f9b	Male	0	Excluded	Previous	Yes	NE	3	NA	0.591376	Dead	-3.90586
SAM00b9e5c52da9	Male	1	Excluded	Previous	Yes	NE	NA	NA	1.90554	Dead	-4.05375
SAM166a419a4e5a	Male	1	Excluded	Previous	Yes	PD	5	0.27451	5.38809	Dead	-4.06035
SAM1c0ecfb3eb63	Female	0	Excluded	Previous	Yes	PD	NA	NA	5.84805	Dead	-4.08554
SAMdcae54fcd7fa	Male	1	Excluded	Previous	Yes	SD	NA	1.43137	6.2423	Dead	-4.46171
SAMd135d5867fe3	Male	1	Excluded	Previous	Yes	PD	3	0.607843	3.61396	Dead	-4.55695
SAMe5bc41772bc9	Male	1	Excluded	Previous	Yes	PD	5	0.27451	6.11088	Dead	-4.5905
SAM2624229effe8	Male	1	Excluded	Previous	Yes	PD	6	0.431373	2.56263	Dead	-4.65448
SAM9aa6a095a9d6	Male	0	Excluded	Previous	Yes	PD	5	0.647059	8.83778	Dead	-4.7484
SAM1c8b086175ca	Male	0	Excluded	Previous	Yes	PD	7	0.54902	20.7639	Dead	-4.77588
SAMfddc359e862b	Female	1	Excluded	Previous	Yes	NE	NA	NA	1.9384	Dead	-4.98863
SAM2bba8cb35e48	Male	1	Excluded	Previous	Yes	PD	11	1.29412	10.4805	Dead	-5.08547
SAMff41c4e8c08f	Male	0	Excluded	Previous	Yes	NE	14	NA	2.46407	Dead	-5.18927
SAM99b1f6a9534e	Female	0	Excluded	Previous	Yes	NE	5	1	0.492813	Dead	-5.41861
SAM7ee2b6e4d6b3	Male	1	Excluded	Previous	Yes	NE	36	6.80392	1.70842	Dead	-5.518
SAM5e3bae090b8c	Male	1	Excluded	Previous	Yes	PD	6	0.823529	6.73511	Dead	-5.64003
SAM0571f17f4045	Female	0	Excluded	Previous	Yes	SD	2	1.47059	4.53388	Dead	-5.70515
SAM49f9b2e57aa5	Male	1	Excluded	Previous	Yes	PD	5	1.45098	7.45791	Dead	-5.8124
SAM415f36ad349e	Male	0	Excluded	Previous	Yes	PD	NA	0.431373	17.9713	Dead	-5.91227
SAMd697ba701077	Female	0	Excluded	Previous	Yes	SD	NA	NA	21.1581	Dead	-5.92025
SAM2dc578e0165f	Male	1	Excluded	Previous	Yes	NE	8	NA	1.97125	Dead	-5.99409
SAM0257bbbbd388	Male	1	Excluded	Previous	Yes	SD	18	4.68627	15.6386	Dead	-6.01387
SAMe97af0feefdf	Female	0	Excluded	Previous	Yes	PD	3	0.705882	11.1047	Dead	-6.09582
SAMcee0fa8c05b4	Male	1	Excluded	Previous	Yes	NE	7	1.37255	1.67556	Dead	-6.13241
SAM957378bd907f	Male	0	Excluded	Previous	Yes	PD	NA	0.196078	2.23409	Dead	-6.20526
SAM19fec8f3b3bd	Male	1	Excluded	Previous	Yes	PD	5	0.431373	9.88912	Dead	-6.24144
SAMe94c30c30616	Male	1	Excluded	Previous	Yes	SD	6	1.01961	15.3758	Dead	-6.24478
SAMeb29625f76a5	Male	1	Excluded	Previous	Yes	PD	2	0.0588235	3.12115	Dead	-6.40717
SAM18be5b395318	Male	1	Excluded	Previous	Yes	PD	5	0.470588	9.00205	Dead	-6.69576
SAM8e43e9caf307	Female	0	Excluded	Previous	Yes	NE	4	1	0.492813	Dead	-6.7516
SAM5c139c5c1c4f	Male	1	Excluded	Previous	Yes	PD	NA	NA	7.22793	Dead	-6.90144
SAM39eb94fa504d	Male	1	Excluded	Previous	Yes	PD	6	NA	17.9055	Dead	-6.99381
SAMbcb07ba81cee	Male	0	Excluded	Previous	Yes	PD	NA	NA	2.52977	Dead	-7.84924
SAM30b5c6c54cf7	Female	1	Excluded	Previous	Yes	CR	6	NA	9.26489	Dead	-8.3121
SAM18a4dabbc557	Male	1	Excluded	Previous	Yes	PD	18	2.03922	16.46	Dead	-12.9644
SAM9681450bbc90	Male	1	Inflamed	Previous	Yes	NE	21	NA	4.96099	Dead	-3.25933
SAMa1e62d323e1d	Female	0	Inflamed	Previous	Yes	SD	15	0.921569	10.5791	Dead	-4.0421
SAMd636e3461955	Male	1	Inflamed	Previous	Yes	PD	NA	0.196078	10.4805	Dead	-4.17655
SAM9a2cf3c06fb3	Male	0	Inflamed	Previous	Yes	PD	4	0.862745	5.65092	Dead	-4.27029
SAM9448d858692c	Male	1	Inflamed	Previous	Yes	NE	8	NA	2.03696	Dead	-4.39258
SAM9e11ec6bea80	Male	1	Inflamed	Previous	Yes	SD	10	NA	15.4086	Dead	-4.7795
SAMb4c7a001537d	Male	1	Inflamed	Previous	Yes	PD	5	NA	3.18686	Dead	-4.86416
SAM3f2033c90438	Male	1	Inflamed	Previous	Yes	NE	NA	NA	0.821355	Dead	-5.43185
SAM1e9c4d1d39ae	Female	0	Inflamed	Previous	Yes	PD	5	1.43137	12.4189	Dead	-5.82982
SAM12502d970c10	Male	0	Inflamed	Previous	Yes	SD	10	1.07843	7.3922	Dead	-5.95807
SAM2dc3f04e45e9	Male	1	Inflamed	Previous	Yes	PD	NA	NA	10.1848	Dead	-5.9663
SAM91c47b054ffb	Male	0	Inflamed	Previous	Yes	PR	49	2.70588	17.0185	Dead	-6.30965
SAM9cafb905b36a	Male	0	Inflamed	Previous	Yes	PD	12	0.588235	7.62218	Dead	-6.38125
SAM9b9d48b0b02c	Male	1	Inflamed	Previous	Yes	NE	5	2.11765	2.89117	Dead	-6.41842
SAM6780ed436b55	Female	1	Inflamed	Previous	Yes	PD	14	2.54902	6.2423	Dead	-6.98263
SAM032c642382a7	Female	1	Inflamed	Previous	Yes	PD	44	6.19608	2.49692	Dead	-7.20493
SAM45c8e6412c66	Male	1	Inflamed	Previous	Yes	PD	5	1.39216	3.48255	Dead	-7.36991
SAMdf3e42c8672a	Male	1	Inflamed	Previous	Yes	PD	19	3.23529	7.32649	Dead	-8.41354
SAM4edbe45817b3	Male	1	Inflamed	Previous	Yes	NE	26	3.68627	1.05133	Dead	-8.82807
SAM09c84ec0cf34	Male	1	Inflamed	Previous	Yes	PD	NA	NA	6.50513	Dead	-8.88939
SAMe7bcab05402e	Male	1	Unknown	Previous	Yes	SD	NA	NA	7.91786	Dead	-1.94894
SAMee3844cc0b9f	Male	1	Unknown	Previous	Yes	PD	NA	NA	3.21971	Dead	-3.09759
SAMcc4675f394a1	Male	1	Unknown	Previous	Yes	PD	NA	NA	3.12115	Dead	-3.61894
SAM5ffd7e4cd794	Male	1	Unknown	Previous	Yes	NE	NA	NA	1.21561	Dead	-3.69104
SAM31f41dd0d6ca	Female	1	Unknown	Previous	Yes	SD	NA	0.705882	8.27926	Dead	-3.81197
SAM553c3c35b847	Female	0	Unknown	Previous	Yes	PD	NA	NA	6.70226	Dead	-4.12648
SAM568ce160abd9	Female	0	Unknown	Previous	Yes	SD	NA	NA	12.846	Dead	-4.29169
SAM7bff231634e9	Male	1	Unknown	Previous	Yes	SD	NA	0.72549	10.2505	Dead	-4.80389
SAMd1bd63734394	Male	1	Unknown	Previous	Yes	PD	22	NA	1.9384	Dead	-5.08696
SAMa90d73f8d891	Male	0	Unknown	Previous	Yes	PD	12	0.72549	1.01848	Dead	-5.42427
SAM7893196e0e89	Male	1	Unknown	Previous	Yes	PD	5	0.941176	2.66119	Dead	-5.9526
SAM3785587846ce	Female	1	Unknown	Previous	Yes	NE	9	NA	7.06366	Dead	-6.10488
SAM563d6233dfa2	Male	1	Unknown	Previous	Yes	PD	NA	0.607843	2.13552	Dead	-6.49578
SAM52e3fa3ad574	Male	1	Unknown	Previous	Yes	PD	4	0.254902	7.95072	Dead	-6.50375
SAMa424c75831b4	Male	1	Unknown	Previous	Yes	PD	6	0.686275	3.54825	Dead	-6.99944
SAM6dd7ad1d797d	Male	1	Unknown	Previous	Yes	PD	NA	3.56863	19.2854	Dead	-8.21733
SAMae02629a97f7	Female	0	Unknown	Previous	Yes	PD	NA	NA	3.25257	Dead	-9.11491
SAM2de7cffb5f72	Male	1	Unknown	Previous	Yes	NE	NA	NA	1.83984	Dead	-9.41204

## Sheet: Table S3
Table S3. Clinicopathologic data and immunotherapeutic information of 121 melanoma patients
Sample ID	Sex	Stage	OS (months)	OS status	PFS (months)	PFS status	Response	Therapy target	Therapy drug
Patient1	Female	M1c	9.43333	1	3.1	1	PD	CTLA-4 plus PD-1/PD-L1	Ipilimumab+Pembrolizumab
Patient10	Female	M1c	37.9667	1	5.63333	1	CR/PR	CTLA-4 plus PD-1/PD-L1	Ipilimumab+Pembrolizumab
Patient100	Female	M1c	31.2667	1	30.7333	0	CR/PR	CTLA-4 plus PD-1/PD-L1	Ipilimumab+Nivolumab
Patient104	Female	M1c	26.3	0	26.3	0	CR/PR	PD-1/PD-L1	Pembrolizumab
Patient105	Female	M1c	17.3667	1	12.6	0	MR	PD-1/PD-L1	Pembrolizumab
Patient106	Female	M1c	26	0	26	0	CR/PR	PD-1/PD-L1	Pembrolizumab
Patient11	Female	M1c	5.33333	1	2.83333	1	PD	CTLA-4 plus PD-1/PD-L1	Ipilimumab+Pembrolizumab
Patient110	Female	M1c	16.8667	0	3.13333	1	PD	PD-1/PD-L1	Pembrolizumab
Patient112	Female	M1c	17.3667	1	3.03333	1	PD	PD-1/PD-L1	Nivolumab
Patient116	Female	M1c	3.93333	1	2.13333	1	PD	PD-1/PD-L1	Nivolumab
Patient117	Female	M1c	9.83333	1	3.33333	1	PD	CTLA-4 plus PD-1/PD-L1	Ipilimumab+Pembrolizumab
Patient118	Female	M1c	43.8667	0	43.8667	0	CR/PR	CTLA-4 plus PD-1/PD-L1	Ipilimumab+Pembrolizumab
Patient119	Female	M1c	8.66667	1	2.46667	1	PD	CTLA-4 plus PD-1/PD-L1	Ipilimumab+Pembrolizumab
Patient120	Female	M1c	43.7	0	43.7	0	CR/PR	CTLA-4 plus PD-1/PD-L1	Ipilimumab+Pembrolizumab
Patient121	Female	M1c	43.5333	0	40.9333	1	CR/PR	CTLA-4 plus PD-1/PD-L1	Ipilimumab+Pembrolizumab
Patient130	Female	M1c	6.4	1	4.13333	1	PD	PD-1/PD-L1	Nivolumab
Patient137	Female	M1c	25.7333	0	25.7333	0	CR/PR	PD-1/PD-L1	Pembrolizumab
Patient14	Female	M1b	6.2	1	2.53333	1	PD	PD-1/PD-L1	Pembrolizumab
Patient141	Female	M1c	29.1667	0	29.1667	0	CR/PR	PD-1/PD-L1	Nivolumab
Patient142	Female	M1a	33.2	0	33.2	0	SD	PD-1/PD-L1	Pembrolizumab
Patient146	Female	M1c	20.4	0	20.4	0	CR/PR	PD-1/PD-L1	Pembrolizumab
Patient148	Female	M1a	26.4	0	26.4	0	CR/PR	PD-1/PD-L1	Pembrolizumab
Patient15	Female	M1c	4.96667	1	3.5	1	CR/PR	CTLA-4 plus PD-1/PD-L1	Ipilimumab+Pembrolizumab
Patient154	Female	M0	21.1667	0	8.36667	1	SD	PD-1/PD-L1	Pembrolizumab
Patient159	Female	M1c	9.6	0	7.2	1	SD	CTLA-4 plus PD-1/PD-L1	Ipilimumab+Pembrolizumab
Patient166	Female	M1c	6.83333	1	6.83333	0	CR/PR	PD-1/PD-L1	Nivolumab
Patient167	Female	M1c	9.4	1	1.9	1	PD	PD-1/PD-L1	Nivolumab
Patient173	Female	M1c	1.4	1	0.533333	1	PD	PD-1/PD-L1	Pembrolizumab
Patient179	Female	M1b	21.7667	0	11.2	1	CR/PR	PD-1/PD-L1	Pembrolizumab
Patient181	Female	M1c	15.8667	0	15.8667	0	CR/PR	PD-1/PD-L1	Nivolumab
Patient182	Female	M1c	24.9333	1	2.8	1	PD	PD-1/PD-L1	Nivolumab
Patient187	Female	M1a	20.5667	0	20.5667	0	CR/PR	CTLA-4 plus PD-1/PD-L1	Ipilimumab+Pembrolizumab
Patient189	Female	M1c	23.9333	0	13.5333	1	CR/PR	PD-1/PD-L1	Pembrolizumab
Patient192	Female	M1c	9.66667	0	8.3	1	CR/PR	CTLA-4 plus PD-1/PD-L1	Ipilimumab+Pembrolizumab
Patient193	Female	M0	21.9667	0	15.8667	1	SD	PD-1/PD-L1	Pembrolizumab
Patient197	Female	M1c	32	0	2.96667	1	CR/PR	PD-1/PD-L1	Nivolumab
Patient20	Female	M1c	8.06667	1	2.8	1	PD	CTLA-4 plus PD-1/PD-L1	Ipilimumab+Nivolumab
Patient205	Female	M1c	13.0667	1	6.33333	1	PD	PD-1/PD-L1	Pembrolizumab
Patient21	Female	M1c	30.2	0	30.2	0	CR/PR	CTLA-4 plus PD-1/PD-L1	Ipilimumab+Pembrolizumab
Patient30	Female	M1c	7.1	1	4.43333	1	SD	CTLA-4 plus PD-1/PD-L1	Ipilimumab+Pembrolizumab
Patient32	Female	M1c	1.76667	1	1.63333	1	PD	CTLA-4 plus PD-1/PD-L1	Ipilimumab+Pembrolizumab
Patient33	Female	M1c	55.9667	0	55.9667	0	CR/PR	CTLA-4 plus PD-1/PD-L1	Ipilimumab+Pembrolizumab
Patient40	Female	M1c	15.6	1	2.1	1	PD	PD-1/PD-L1	Nivolumab
Patient47	Female	M1c	31.2333	0	2.46667	1	PD	PD-1/PD-L1	Nivolumab
Patient48	Female	M1c	1.76667	1	1.66667	1	PD	PD-1/PD-L1	Pembrolizumab
Patient49	Female	M1c	54.5	0	9.33333	1	CR/PR	CTLA-4 plus PD-1/PD-L1	Ipilimumab+Nivolumab
Patient50	Female	M1c	5.83333	1	3.5	1	MR	CTLA-4 plus PD-1/PD-L1	Ipilimumab+Pembrolizumab
Patient6	Female	M1b	22.9	1	4.13333	1	SD	CTLA-4 plus PD-1/PD-L1	Ipilimumab+Pembrolizumab
Patient61	Female	M1c	32.9	0	32.9	0	SD	CTLA-4 plus PD-1/PD-L1	Ipilimumab+Nivolumab
Patient62	Female	M1c	33.3667	0	33.3667	0	CR/PR	CTLA-4 plus PD-1/PD-L1	Ipilimumab+Nivolumab
Patient63	Female	M1c	5.93333	1	2.96667	1	PD	CTLA-4 plus PD-1/PD-L1	Ipilimumab+Nivolumab
Patient67	Female	M1c	4.53333	1	3.13333	1	PD	PD-1/PD-L1	Nivolumab
Patient77	Female	M1c	14.8	1	3.16667	1	PD	PD-1/PD-L1	Pembrolizumab
Patient78	Female	M1b	11.8667	1	2.86667	1	PD	PD-1/PD-L1	Pembrolizumab
Patient79	Female	M1c	28.3	0	2.8	1	PD	PD-1/PD-L1	Pembrolizumab
Patient84	Female	M1c	5.46667	1	2.76667	1	PD	CTLA-4 plus PD-1/PD-L1	Ipilimumab+Pembrolizumab
Patient87	Female	M1c	42.1	0	38.0667	1	CR/PR	CTLA-4 plus PD-1/PD-L1	Ipilimumab+Pembrolizumab
Patient9	Female	M0	32.1	0	0.7	1	PD	PD-1/PD-L1	Nivolumab
Patient94	Female	M1c	1.33333	1	1.33333	1	PD	CTLA-4 plus PD-1/PD-L1	Ipilimumab+Pembrolizumab
Patient98	Female	M1b	22.7667	1	2.43333	1	PD	PD-1/PD-L1	Nivolumab
Patient102	Male	M1c	26.1667	0	5.86667	1	MR	PD-1/PD-L1	Pembrolizumab
Patient107	Male	M1c	1.56667	1	1.56667	1	CR/PR	PD-1/PD-L1	Pembrolizumab
Patient108	Male	M1c	5.5	1	2.56667	1	PD	PD-1/PD-L1	Pembrolizumab
Patient125	Male	M1c	32.6	0	32.6	0	CR/PR	PD-1/PD-L1	Nivolumab
Patient126	Male	M1c	33.0667	0	24.7333	1	CR/PR	PD-1/PD-L1	Nivolumab
Patient127	Male	M1c	28.8667	0	28.8667	0	CR/PR	PD-1/PD-L1	Nivolumab
Patient13	Male	M1c	1.93333	1	1.46667	1	PD	CTLA-4 plus PD-1/PD-L1	Ipilimumab+Pembrolizumab
Patient131	Male	M1b	27.7667	0	27.7667	0	CR/PR	PD-1/PD-L1	Pembrolizumab
Patient132	Male	M1b	24.6333	0	12.9667	1	CR/PR	PD-1/PD-L1	Pembrolizumab
Patient133	Male	M1c	12.3333	1	2.1	1	PD	PD-1/PD-L1	Pembrolizumab
Patient134	Male	M1b	19.6667	1	2.1	1	PD	PD-1/PD-L1	Pembrolizumab
Patient135	Male	M1c	20.9333	0	20.9333	0	CR/PR	PD-1/PD-L1	Pembrolizumab
Patient136	Male	M1b	23.2667	0	2.06667	1	PD	PD-1/PD-L1	Pembrolizumab
Patient140	Male	M1b	11.7	1	2.23333	1	PD	PD-1/PD-L1	Pembrolizumab
Patient143	Male	M0	21	0	5.1	1	PD	PD-1/PD-L1	Pembrolizumab
Patient144	Male	M1c	22.0667	0	22.0667	0	CR/PR	PD-1/PD-L1	Pembrolizumab
Patient145	Male	M1c	27.7667	0	27.7667	0	CR/PR	PD-1/PD-L1	Pembrolizumab
Patient147	Male	M1c	32	0	32	0	CR/PR	PD-1/PD-L1	Nivolumab
Patient149	Male	M1c	16.5667	1	7	1	SD	PD-1/PD-L1	Pembrolizumab
Patient150	Male	M1c	22.8333	0	22.8333	0	CR/PR	PD-1/PD-L1	Pembrolizumab
Patient155	Male	M0	15.8333	0	3.76667	1	PD	PD-1/PD-L1	Pembrolizumab
Patient156	Male	M1c	2.9	1	2.66667	1	PD	PD-1/PD-L1	Pembrolizumab
Patient157	Male	M1c	4.76667	0	2.76667	1	PD	PD-1/PD-L1	Pembrolizumab
Patient158	Male	M1c	6.46667	0	5.4	1	CR/PR	PD-1/PD-L1	Pembrolizumab
Patient162	Male	M1c	6.7	1	1.76667	1	PD	CTLA-4 plus PD-1/PD-L1	Ipilimumab+Nivolumab
Patient163	Male	M1c	5.76667	1	1.6	1	PD	CTLA-4 plus PD-1/PD-L1	Ipilimumab+Nivolumab
Patient165	Male	M1c	2.5	0	0.433333	1	PD	PD-1/PD-L1	Pembrolizumab
Patient168	Male	M1c	20.7667	0	19.3333	0	CR/PR	PD-1/PD-L1	Nivolumab
Patient169	Male	M1c	18.1	0	18.1	0	CR/PR	PD-1/PD-L1	Pembrolizumab
Patient17	Male	M1c	22.8667	1	6.73333	1	SD	CTLA-4 plus PD-1/PD-L1	Ipilimumab+Nivolumab
Patient170	Male	M0	11.5667	0	11.5667	0	SD	PD-1/PD-L1	Pembrolizumab
Patient172	Male	M0	9.06667	0	9.06667	1	SD	PD-1/PD-L1	Pembrolizumab
Patient18	Male	M0	4.33333	1	2.86667	1	PD	PD-1/PD-L1	Nivolumab
Patient180	Male	M1c	12.6667	1	11.4333	1	SD	PD-1/PD-L1	Pembrolizumab
Patient183	Male	M1c	19.0667	1	2.8	1	PD	PD-1/PD-L1	Pembrolizumab
Patient184	Male	M1c	17.1	0	12.4	0	CR/PR	PD-1/PD-L1	Nivolumab
Patient185	Male	M1c	6.76667	0	6.76667	0	SD	PD-1/PD-L1	Nivolumab
Patient188	Male	M1a	2.46667	1	0.766667	1	PD	PD-1/PD-L1	Pembrolizumab
Patient191	Male	M1b	21.9333	0	21.9333	0	CR/PR	PD-1/PD-L1	Nivolumab
Patient195	Male	M1c	29.8333	0	29.8333	0	CR/PR	CTLA-4 plus PD-1/PD-L1	Ipilimumab+Nivolumab
Patient196	Male	M1c	2.7	1	2.7	1	PD	PD-1/PD-L1	Nivolumab
Patient200	Male	M1c	17.0667	1	3.6	1	PD	PD-1/PD-L1	Pembrolizumab
Patient201	Male	M0	5.56667	1	2.3	1	PD	PD-1/PD-L1	Pembrolizumab
Patient203	Male	M1b	20.8667	1	3.3	1	PD	CTLA-4 plus PD-1/PD-L1	Ipilimumab+Pembrolizumab
Patient204	Male	M1a	27.3	0	21	0	CR/PR	PD-1/PD-L1	Pembrolizumab
Patient206	Male	M1c	3	1	1.4	1	PD	CTLA-4 plus PD-1/PD-L1	Ipilimumab+Pembrolizumab
Patient22	Male	M1c	8.43333	1	3.03333	1	PD	CTLA-4 plus PD-1/PD-L1	Ipilimumab+Nivolumab
Patient23	Male	M0	32.5	0	2.56667	1	PD	PD-1/PD-L1	Nivolumab
Patient24	Male	M1c	4.56667	1	1.03333	1	PD	CTLA-4 plus PD-1/PD-L1	Ipilimumab+Nivolumab
Patient25	Male	M1c	36.5333	0	25.0667	1	CR/PR	CTLA-4 plus PD-1/PD-L1	Ipilimumab+Pembrolizumab
Patient27	Male	M1a	14.3667	1	3.13333	1	PD	CTLA-4 plus PD-1/PD-L1	Ipilimumab+Pembrolizumab
Patient31	Male	M1c	14.2	1	2.83333	1	PD	CTLA-4 plus PD-1/PD-L1	Ipilimumab+Pembrolizumab
Patient34	Male	M1b	56.3667	0	8	1	CR/PR	CTLA-4 plus PD-1/PD-L1	Ipilimumab+Pembrolizumab
Patient35	Male	M1c	32.2667	1	6.03333	1	SD	CTLA-4 plus PD-1/PD-L1	Ipilimumab+Nivolumab
Patient36	Male	M1c	15.0333	1	2.1	1	PD	PD-1/PD-L1	Nivolumab
Patient37	Male	M1c	9.16667	1	2.56667	1	PD	PD-1/PD-L1	Nivolumab
Patient38	Male	M1c	11.4333	1	3.26667	1	PD	CTLA-4 plus PD-1/PD-L1	Ipilimumab+Nivolumab
Patient39	Male	M1a	31.2333	0	31.2333	0	SD	PD-1/PD-L1	Nivolumab
Patient4	Male	M1c	20	1	19.1333	1	CR/PR	CTLA-4 plus PD-1/PD-L1	Ipilimumab+Pembrolizumab
Patient41	Male	M1b	56.1667	0	3.53333	1	CR/PR	CTLA-4 plus PD-1/PD-L1	Ipilimumab+Nivolumab
Patient42	Male	M1c	34.2333	0	34.2333	0	CR/PR	CTLA-4 plus PD-1/PD-L1	Ipilimumab+Nivolumab
Patient43	Male	M1c	30.8333	0	25	1	CR/PR	PD-1/PD-L1	Nivolumab
Patient44	Male	M1c	30.7333	0	30.7333	0	CR/PR	CTLA-4 plus PD-1/PD-L1	Ipilimumab+Nivolumab
Patient45	Male	M1c	55.5333	0	55.5333	0	CR/PR	CTLA-4 plus PD-1/PD-L1	Ipilimumab+Nivolumab
Patient46	Male	M1c	29.8667	0	29.8667	0	SD	PD-1/PD-L1	Pembrolizumab
Patient51	Male	M1b	51.5667	0	15.7	1	CR/PR	PD-1/PD-L1	Nivolumab
Patient54	Male	M1c	33.9	1	14.3	1	MR	CTLA-4 plus PD-1/PD-L1	Ipilimumab+Pembrolizumab
Patient55	Male	M1c	50.1	0	50.1	0	CR/PR	PD-1/PD-L1	Nivolumab
Patient56	Male	M1c	4.06667	1	2.36667	1	PD	CTLA-4 plus PD-1/PD-L1	Ipilimumab+Nivolumab
Patient58	Male	M1c	10.1	1	2.56667	1	PD	CTLA-4 plus PD-1/PD-L1	Ipilimumab+Nivolumab
Patient59	Male	M1c	6.36667	1	2.73333	1	PD	CTLA-4 plus PD-1/PD-L1	Ipilimumab+Nivolumab
Patient60	Male	M1b	22.0667	1	5.83333	1	SD	CTLA-4 plus PD-1/PD-L1	Ipilimumab+Nivolumab
Patient7	Male	M1c	8.96667	1	7.23333	1	SD	CTLA-4 plus PD-1/PD-L1	Ipilimumab+Pembrolizumab
Patient72	Male	M1a	13.1667	0	2.23333	1	PD	CTLA-4 plus PD-1/PD-L1	Ipilimumab+Nivolumab
Patient73	Male	M1c	28.2	1	2.83333	1	PD	CTLA-4 plus PD-1/PD-L1	Ipilimumab+Nivolumab
Patient75	Male	M1c	29.7	0	29.7	1	CR/PR	PD-1/PD-L1	Nivolumab
Patient8	Male	M1b	33.5	1	31.8333	1	SD	PD-1/PD-L1	Pembrolizumab
Patient80	Male	M1b	16.7333	1	2.56667	1	PD	CTLA-4 plus PD-1/PD-L1	Ipilimumab+Pembrolizumab
Patient82	Male	M1c	4.36667	1	2.96667	1	PD	CTLA-4 plus PD-1/PD-L1	Ipilimumab+Pembrolizumab
Patient83	Male	M1c	2.36667	1	2.36667	1	PD	CTLA-4 plus PD-1/PD-L1	Ipilimumab+Nivolumab
Patient86	Male	M1c	44.2333	0	44.2333	1	SD	CTLA-4 plus PD-1/PD-L1	Ipilimumab+Pembrolizumab
Patient88	Male	M1c	2.46667	1	2.3	1	PD	CTLA-4 plus PD-1/PD-L1	Ipilimumab+Pembrolizumab
Patient96	Male	M1c	30.4333	0	30.4333	0	CR/PR	PD-1/PD-L1	Nivolumab
Patient99	Male	M1c	30.7	0	10.6333	1	CR/PR	PD-1/PD-L1	Nivolumab

## Sheet: Table S4
Table S4 Feature gene sets specific to 28 immunocyte subsets
Immune cell subsets	Genes
Activated CD4 T cell	AIM2	BIRC3	BRIP1	CCL20	CCL4	CCL5	CCNB1	CCR7	DUSP2	ESCO2	ETS1	EXO1	EXOC6	IARS	ITK	KIF11	KNTC1	NUF2	PRC1	PSAT1	RGS1	RTKN2	SAMSN1	SELL	TRAT1
Activated CD8 T cell	ADRM1	AHSA1	C1GALT1C1	CCT6B	CD37	CD3D	CD3E	CD3G	CD69	CD8A	CETN3	CSE1L	GEMIN6	GNLY	GPT2	GZMA	GZMH	GZMK	IL2RB	LCK	MPZL1	NKG7	PIK3IP1	PTRH2	TIMM13	ZAP70
Activated dendritic cell	ABCD1	C1QC	CAPG	CCL3L3	CD207	CD302	ATP5B	ATP5L	ATP6V1A	BCL2L1	C1QB	SNURF	SPCS3	CCNA1	CEACAM8	NOS2	SRA1	TNFRSF6B	TREM1	TREML1	RHOA	SLC25A37	TNFSF14	TREML4	VNN2	XPO6	CLEC4C	TNFAIP2	UBD	ACTR3	RAB1A	SLA	HLA-DQA2	SIGLEC5	SLAMF9
CD56bright natural killer cell	ABAT	C11orf75	C5orf15	CDHR1	DCAF12	DYNLL1	GPR137B	HCP5	HDGFRP2	KRT86	MLST8	ELMOD3	ENTPD5	FAM119A	FAM179A	CLIC2	COX7A2L	CREB3L4	CSF1	CSNK2A2	CSTA	CSTB	CTPS	CTSD	FST	GATA2	GMPR	HDC	HEY1	HOXA1	HS2ST1	HS3ST1	BCL11B	CDH3	MYL6B	NAA16	ClQA	ClQB	CYP27B1	EIF3M
Central memory CD4 T cell	ABHD3	AHNAK	ANXA2P2	AQP3	ATHL1	BMI1	BZW2	CD63	COL4A1	CYLD	ELMO2	FYN	GLIPR1	GSS	IFITM2	ITGB1	ITGB2	KLF5	LSP1	NDUFB9	PKM2	SFXN3	SIRPG	SMAD4	STX4	TRADD	VIM	XRCC6
Central memory CD8 T cell	ACTN4	ADAM12	ADCY9	F13A1	FCER1G	FCGR3B	FGF7	FKBP4	GLUD1	GM2A	GUSB	IL1RN	NOL11	NTRK1	RARA	RNF128	SIGLEC1	TNFRSF11A	TOX4	UBA52	ULBP1
Effector memeory CD4 T cell	ATM	CASP3	CASQ1	CD300E	DARS	DOCK9	EXOSC9	EZH2	GDE1	IL34	NCOA4	NEFL	PDGFRL	PTGS1	REPS1	SCG2	SDPR	SIGLEC14	SIGLEC6	TAL1	TFEC	TIPIN	TPK1	UQCRB	USP9Y	WIPF1	ZCRB1
Effector memeory CD8 T cell	ACAP1	APOL3	ARHGAP10	ATP10D	C3AR1	CCR5	CD160	CD55	CFLAR	CMKLR1	DAPP1	FCRL6	FLT3LG	GZMM	HAPLN3	HLA-DMB	HLA-DPA1	HLA-DPB1	IFI16	LIME1	LTK	NFKBIA	SETD7	SIK1	TRIB2
Natural killer cell	AKT3	AXL	BST2	CDH2	CRTAM	CSF2RA	CTSZ	CXCL1	CYTH1	DAXX	DGKH	DLL4	DPYD	ERBB3	F11R	FAM27A	FAM49A	FASLG	FCGR1A	FN1	FSTL1	FUCA1	GBP3	GLS2	GRB2	LST1	BCL2	CDC5L	FGF18	FUT5	FZR1	GAGE2	IGFBP5	KANK2	LDB3
Natural killer T cell	BTN2A2	CD101	CD109	CNPY3	CNPY4	CREB1	CRTC2	CRTC3	CSF2	KLRC1	FUT4	ICAM2	IL32	LAMP2	LILRB5	KLRG1	HSPA4	HSPB6	ISM2	ITIH2	KDM4C	KIR2DS4	KIRREL3	SDCBP	NFATC2IP	MICB	KIR2DL1	KIR2DL3	KIR3DL1	KIR3DL2	NCR1	FOSL1	TSLP	SLC7A7	SPP1	TREM2	UBASH3A	YBX2	CCDC88A	CLEC1A	THBD	PDPN	VCAM1	EMR1
Type 1 T helper cell	CD70	TBX21	ADAM8	AHCYL2	ALCAM	B3GALNT1	BBS12	BST1	CD151	CD47	CD48	CD52	CD53	CD59	CD6	CD68	CD7	CD96	CFHR3	CHRM3	CLEC7A	COL23A1	COL4A4	COL5A3	DAB1	DLEU7	DOC2B	EMP1	F12	FURIN	GAB3	GATM	GFPT2	GPR25	GREM2	HAVCR1	HSD11B1	HUNK	IGF2	RCSD1	RYR1	SAV1	SELE	SELP	SH3KBP1	SIT1	SLC35B3	SIGLEC10	SKAP1
Type 17 T helper cell	IL17A	IL17RA	C2CD4A	C2CD4B	CA2	CCDC65	CEACAM3	IL17C	IL17F	IL17RC	IL17RE	IL23A	ILDR1	LONRF3	SH2D6	TNIP2	ABCA1	ABCB1	ADAMTS12	ANK1	ANKRD22	B3GALT2	CAMTA1	CCR9	CD40	GPR44	IFT80
CD56dim natural killer cell	CYP27A1	DDX55	DYRK2	RPL37A	NOTCH3	AKR7A3	GPRC5C	GRIN1	HLA-E	PORCN	PSMC4	UPP1	IL21R	KIR2DS1	KIR2DS2	KIR2DS5
Immature dendritic cell	ACADM	AHCYL1	ALDH1A2	ALDH3A2	ALDH9A1	ALOX15	AMT	ARL1	ATIC	ATP5A1	CAPZA1	LILRA5	RDX	RRAGD	TACSTD2	INPP5F	RAB38	PLAU	CSF3R	SLC18A2	AMPD2	CLTB	C1orf162
Macrophage	AIF1	CCL1	CCL14	CCL23	CCL26	CD300LB	CNR1	CNR2	EIF1	EIF4A1	FPR1	FPR2	FRAT2	GPR27	GPR77	RNASE2	MS4A2	BASP1	IGSF6	HK3	VNN1	FES	NPL	FZD2	FAM198B	HNMT	SLC15A3	CD4	TXNDC3	FRMD4A	CRYBB1	HRH1	WNT5B
MDSC	CCR2	CD14	CD2	CD86	CXCR4	FCGR2A	FCGR2B	FCGR3A	FERMT3	GPSM3	IL18BP	IL4R	ITGAL	ITGAM	PARVG	PSAP	PTGER2	PTGES2	S100A8	S100A9
Neutrophil	CREB5	CDA	CHST15	S100A12	APOBEC3A	CASP5	MMP25	HAL	C1orf183	FFAR2	MAK	CXCR1	STEAP4	MGAM	BTNL8	CXCR2	TNFRSF10C	VNN3
Plasmacytoid dendritic cell	CBX6	DAB2	DDX17	HIGD1A	IDH3A	IL3RA	MAGED1	NUCB2	OFD1	OGT	PDIA4	SERTAD2	SIRPA	TMED2	ENG	FCAR	IGF1	ITGA2B	GABARAP	GPX1	KRT23	PROK2	RALB	RETNLB	RNF141	SEC14L1	SEPX1	EMP3	CD300LF	ABTB1	KLHL21	PHRF1
Regulatory T cell	CCL3L1	CD72	CLEC5A	FOXP3	ITGA4	L1CAM	LIPA	LRP1	LRRC42	MARCO	MMP12	MNDA	MRC1	MS4A6A	PELO	PLEK	PRSS23	PTGIR	ST8SIA4	STAB1
Type 2 T helper cell	ASB2	CSRP2	DAPK1	DLC1	DNAJC12	DUSP6	GNAI1	LAMP3	NRP2	OSBPL1A	PDE4B	PHLDA1	PLA2G4A	RAB27B	RBMS3	RNF125	TMPRSS3	GATA3	BIRC5	CDC25C	CDC7	CENPF	CXCR6	DHFR	EVI5	GSTA4	HELLS	IL26	LAIR2
Activated B cell	ADAM28	CD180	CD79B	BLK	CD19	MS4A1	TNFRSF17	IGHM	GNG7	MICAL3	SPIB	HLA-DOB	IGKC	PNOC	FCRL2	BACH2	CR2	TCL1A	AKNA	ARHGAP25	CCL21	CD27	CD38	CLEC17A	CLEC9A	CLECL1
Eosinophil	GIPR	KRT18P50	LRMP	FOSB	RRP12	GPR183	NR4A3	ST3GAL6	DEPDC5	PDE6C	PKD2L2	GPR65	IL5RA	P2RY14	DACH1	DAPK2	EMR3
Gamma delta T cell	ACP5	AQP9	BTN3A2	C1orf54	CARD8	CCL18	CD209	CD33	CD36	CDK5	IL10RB	KLRF1	LGALS1	MAPK7	KLHL7	KRT80	LAMC1	LCORL	LMNB1	MEIS3P1	MPL	FABP1	FABP5	FADD	MFAP3L	MINPP1	RPS24	RPS7	RPS9	DBNL	CCL13
Immature B cell	CD22	CYBB	FAM129C	FCRL1	FCRL3	FCRL5	FCRLA	HDAC9	HLA-DQA1	HVCN1	KIAA0226	NCF1	NCF1B	P2RY10	SP100	TXNIP	STAP1	TAGAP	ZCCHC2
Mast cell	ADAMTS3	CPA3	CMA1	CTSG	ARHGAP15	CPM	FCN1	FTL	HSPA6	ITGA9	RNASE3	S100A4	SIGLEC8	SLC6A4	PTGS2	EGR3	PILRA
Memory B cell	AICDA	CCNA2	CDKN3	CLCN5	ENPP1	FCER1A	FCRL4	MYC	RUNX2	SORL1	SOX5	STAT5A	STAT5B	TLR9
Monocyte	ASGR2	CFP	ASGR1	CD1D	UPK3A	ACTG1	ANXA5	ATP6V1B2	CFL1	DAZAP2	CTBS	EMR4P	HIVEP2	MARCKSL1	MBP	MMP15	PNPLA6	TMBIM6	PQBP1	TEX264	IKZF1
T follicular helper cell	B3GAT1	CDK5R1	PDCD1	BCL6	CD200	CD83	CD84	FGF2	GPR18	CEBPA	CECR1	CLEC10A	CLEC4A	CSF1R	CTSS	DMN	DPP4	LRRC32	MC5R	MICA	NCAM1	NCR2	NRP1	PDCD1LG2	PDCD6	PRDX1	RAE1	RAET1E	SIGLEC7	SIGLEC9	TYRO3	CHST12	CLIC3	IVNS1ABP	KIR2DL2	LGMN
[truncated: 28 more columns]

## Sheet: Table S5
Table S5 Feature gene sets specific to 4 immunogenicity-related signatures
Immune signature	Genes
T cell inflamed signature	CD274	CD276	CCL5	CD27	CD8A	CMKLR1	CXCL9	CXCR6	IDO1	LAG3	NKG7	PDCD1LG2	PSMB10	HLA-DQA1	HLA-DRB1	HLA-E	STAT1	TIGIT
IFNγ signature	GBP1	IFI16	IFI30	IFNG	IRF1	STAT1	TAP1	TAP2	PSMB9	IL15RA	GZMA	GZMB	CXCL10	CXCL9	TBX21
Cytolytic activity	GZMA	PRF1
WNT TGFβ signature	AKT1	AKT2	AKT3	ANKRD6	APC	APC2	ARRB1	ARRB2	AXIN1	AXIN2	BRD7	BTRC	PGEA1	CACYBP	CAMK2A	CAMK2B	CAMK2D	CAMK2G	CCND1	CCND2	CCND3	CDC2	CDC25C	CDH1	CDX1	CER1	CHD8	CHP	CREBBP	CSNK1A1	CSNK1D	CSNK1E	CSNK2A1	CSNK2A2	CSNK2B	CTBP1	CTBP2	CTNNB1	CTNNBIP1	CUL1	CXXC4	DAAM1	DAAM2	DAB2	DACT1	CCDC85B	DKK1	DKK2	DKK3
[truncated: 161 more columns]

## Sheet: Table S6
Table S6 Differential expression analysis results between FAT1 mutation and wild-type LUAD patients under TCGA dataset
Genes	logFC	AveExpr	t	P.Value	adj.P.Val	B
ARSD	-0.748707	12.2724	-4.85723	1.59074e-06	0.0191932	4.00483
AHRR	1.07685	6.46325	4.819	1.91158e-06	0.0191932	3.86032
CACNG1	0.868812	1.4079	4.50665	8.19331e-06	0.0548433	2.71808
HABP2	-1.58962	8.43926	-4.07734	5.29168e-05	0.226994	1.26221
CNTNAP4	1.14516	1.79507	4.04312	6.09858e-05	0.226994	1.15193
THSD7B	-0.9702	4.9746	-4.01734	6.78236e-05	0.226994	1.0694
CCT6B	-0.551184	6.43748	-3.9485	8.98171e-05	0.25766	0.8515
ANKRD31	-0.656179	4.12667	-3.90596	0.000106625	0.267642	0.71858
EDA	-0.893484	7.21002	-3.8511	0.000132717	0.284368	0.549152
IRGC	0.500569	0.780927	3.83472	0.00014161	0.284368	0.498996
RAB9B	-0.644417	5.5076	-3.79044	0.000168551	0.307697	0.364419
MAP6	-0.722061	7.93019	-3.7559	0.000192851	0.32272	0.260448
NME5	-0.803505	6.68283	-3.69913	0.00024009	0.33796	0.0915146
AC002985-3	0.279185	0.256546	3.69773	0.000241385	0.33796	0.0873681
AQP5	-1.77526	8.82513	-3.66782	0.000270603	0.33796	-0.000625229
PTPN13	-0.855018	11.0154	-3.6511	0.000288358	0.33796	-0.0495337
SOX6	-0.829607	7.12426	-3.63206	0.000309911	0.33796	-0.104982
F13B	0.443795	0.432416	3.62418	0.000319262	0.33796	-0.127841
CTD-2587H24-4	0.11325	0.0417363	3.61326	0.000332664	0.33796	-0.159452
ELAVL2	1.22245	3.69288	3.60842	0.000338766	0.33796	-0.173422
REPS2	-0.561597	9.64028	-3.59713	0.000353427	0.33796	-0.205975
SEC14L6	-0.93625	7.31253	-3.55258	0.000417252	0.360667	-0.333429
SPATA18	-0.897735	8.20466	-3.54603	0.000427513	0.360667	-0.352067
TMEM27	-0.902843	7.03608	-3.5294	0.000454603	0.360667	-0.399183
CCNG1	-0.429269	11.4964	-3.49482	0.000516144	0.360667	-0.496469
SLCO1B1	1.03855	1.61999	3.49456	0.00051664	0.360667	-0.497205
TMEM56	-0.582704	9.28335	-3.48095	0.000542971	0.360667	-0.535266
LARGE	-0.665506	9.64214	-3.47898	0.000546869	0.360667	-0.540741
PPP1R3C	-0.679807	8.38627	-3.47621	0.00055243	0.360667	-0.548485
CTXN2	0.411378	0.504604	3.47024	0.000564546	0.360667	-0.565088
CA5B	-0.364994	8.31643	-3.45436	0.000598044	0.360667	-0.609186
NHS	-0.698999	9.12635	-3.44559	0.000617321	0.360667	-0.633447
CDH12	1.02565	1.96138	3.44484	0.00061899	0.360667	-0.635512
KRTAP19-1	0.187623	0.0818305	3.43967	0.000630659	0.360667	-0.64979
MAPK10	-0.735024	7.63951	-3.4325	0.00064718	0.360667	-0.669557
CDC45	0.686343	8.47828	3.42593	0.000662679	0.360667	-0.687641
ZDHHC15	-0.741596	6.40087	-3.39259	0.000746742	0.360667	-0.778846
TCEB3CL2	0.0954409	0.0310134	3.39034	0.000752775	0.360667	-0.784988
SV2C	-0.810465	3.43358	-3.39009	0.000753422	0.360667	-0.785644
DRAM1	-0.602599	12.3145	-3.38783	0.000759523	0.360667	-0.791799
C11orf70	-0.658376	7.14182	-3.38571	0.000765296	0.360667	-0.797576
KIF6	-0.827457	5.62391	-3.35513	0.000853002	0.360667	-0.880323
FAM149A	-0.682986	8.39891	-3.35147	0.000864101	0.360667	-0.890176
GPR113	-0.553599	5.21712	-3.34827	0.000873949	0.360667	-0.898812
XK	-0.909816	7.61648	-3.34383	0.000887737	0.360667	-0.91074
CGNL1	-0.57635	10.4402	-3.33625	0.000911738	0.360667	-0.931064
POU4F2	0.33327	0.259037	3.33553	0.000914068	0.360667	-0.933008
NUMBL	0.445009	9.94596	3.32507	0.000948297	0.360667	-0.961004
NRAP	-0.889112	3.38694	-3.32235	0.000957368	0.360667	-0.968252
TIGD4	-0.529356	4.73137	-3.31146	0.000994586	0.360667	-0.997282
RP11-831H9-11	0.198549	0.167745	3.30943	0.00100168	0.360667	-1.00269
MYBL2	0.837511	10.4953	3.30773	0.00100763	0.360667	-1.0072
HSD17B12	-0.353584	12.0836	-3.30424	0.00102	0.360667	-1.01648
RFPL4B	0.581536	0.649518	3.29774	0.00104339	0.360667	-1.03373
RIBC1	-0.581591	6.77233	-3.29572	0.00105077	0.360667	-1.03909
ERAP1	-0.413317	11.8422	-3.29357	0.00105866	0.360667	-1.04478
MDH1B	-0.750819	5.4935	-3.29327	0.00105977	0.360667	-1.04558
LIN28B	1.13844	1.3992	3.28939	0.00107418	0.360667	-1.05585
TRPV6	-1.0084	4.64602	-3.28847	0.0010776	0.360667	-1.05826
LRRC6	-0.623189	7.28273	-3.28422	0.00109366	0.360667	-1.06951
DTWD2	-0.381661	8.32689	-3.27912	0.00111316	0.360667	-1.08295
MAP9	-0.476706	9.52436	-3.27768	0.00111875	0.360667	-1.08676
HJURP	0.692063	8.97847	3.27441	0.00113152	0.360667	-1.09538
FAM72D	0.6743	4.39545	3.26009	0.00118898	0.364995	-1.13301
ATP8A2	-0.786812	6.89431	-3.25126	0.00122573	0.364995	-1.15613
SAPCD2	0.652824	9.15171	3.25077	0.00122779	0.364995	-1.1574
LUZP4	0.4007	0.362681	3.23191	0.00130997	0.364995	-1.20658
ZNF662	-0.661467	7.26197	-3.23062	0.00131577	0.364995	-1.20993
HDHD1	-0.444129	10.1209	-3.22875	0.00132424	0.364995	-1.2148
BEND7	-0.696398	8.54607	-3.22362	0.00134769	0.364995	-1.22812
PIH1D2	-0.454054	6.45344	-3.2201	0.00136404	0.364995	-1.23726
TOX3	-1.10811	9.28283	-3.21986	0.00136513	0.364995	-1.23786
NUF2	0.662866	8.67244	3.2152	0.00138706	0.364995	-1.24995
F2RL1	-0.652517	9.99813	-3.21139	0.00140517	0.364995	-1.25978
GPC4	-0.601007	12.0995	-3.20677	0.00142748	0.364995	-1.27173
CYP1A1	1.10998	2.19554	3.2067	0.0014278	0.364995	-1.2719
VCY1B	0.0752157	0.0224197	3.20656	0.0014285	0.364995	-1.27227
CT47B1	0.29052	0.13358	3.20581	0.00143216	0.364995	-1.2742
RAC3	0.70057	8.89262	3.20493	0.00143645	0.364995	-1.27647
MDGA2	0.874593	1.25299	3.20134	0.00145409	0.364995	-1.28572
OR11H4	0.260098	0.236218	3.19496	0.00148598	0.368394	-1.30216
ARSE	-1.07526	9.17503	-3.18489	0.00153762	0.375692	-1.32804
RP11-545J16-1	0.707249	1.02092	3.181	0.00155797	0.375692	-1.33799
SKA3	0.597026	7.95101	3.1754	0.00158776	0.375692	-1.35233
CRIP3	-0.658157	3.50686	-3.17231	0.0016044	0.375692	-1.36022
SLCO1B7	0.646648	0.795798	3.17147	0.00160896	0.375692	-1.36237
PRAMEF9	0.107864	0.0321076	3.15384	0.00170739	0.380239	-1.40729
ATP1A4	-0.574249	2.72354	-3.15303	0.00171203	0.380239	-1.40934
LY75-CD302	-0.462646	1.49386	-3.15085	0.00172459	0.380239	-1.41487
DYNC2H1	-0.527267	8.92289	-3.14795	0.00174147	0.380239	-1.42224
C14orf105	-1.25311	3.39301	-3.14692	0.0017475	0.380239	-1.42485
TOMM40	0.42573	11.4106	3.14616	0.00175193	0.380239	-1.42676
PKMYT1	0.639559	8.69948	3.14311	0.00176993	0.380239	-1.4345
KRTAP19-5	0.166705	0.0666644	3.13811	0.00179984	0.380239	-1.44716
TMPRSS4	-0.943401	11.5577	-3.13384	0.00182572	0.380239	-1.45795
ENTPD3	-0.694699	8.9168	-3.13257	0.00183347	0.380239	-1.46115
ANGPTL5	-0.619279	2.4809	-3.13204	0.00183672	0.380239	-1.46249
NR0B2	-1.20351	5.51604	-3.12606	0.00187374	0.383945	-1.47756
MAGEB6	0.500332	0.517424	3.12299	0.00189305	0.383982	-1.48531
DNAH7	-0.709738	6.68313	-3.11247	0.0019605	0.392616	-1.51175
KIF2C	0.637873	9.57784	3.11029	0.00197471	0.392616	-1.5172
EIF4E3	-0.395135	10.2487	-3.1004	0.0020406	0.393821	-1.54197
PTCHD4	-0.818317	5.39458	-3.09944	0.00204706	0.393821	-1.54435
TK1	0.610493	11.0642	3.09814	0.00205592	0.393821	-1.54761
TRIP13	0.626571	9.46593	3.09536	0.00207493	0.393821	-1.55456
DUSP9	1.08973	4.96391	3.0886	0.00212182	0.393821	-1.57141
CDC20	0.669474	10.1118	3.08752	0.00212935	0.393821	-1.57408
IQCJ-SCHIP1	0.52245	6.35574	3.08705	0.00213266	0.393821	-1.57526
SERINC5	-0.392013	11.6039	-3.08634	0.00213767	0.393821	-1.57702
MTM1	-0.338531	9.51264	-3.08267	0.00216374	0.395	-1.58616
IGSF23	0.57259	2.0005	3.0773	0.00220231	0.398421	-1.59949
SKA1	0.628855	7.57858	3.07308	0.00223311	0.400385	-1.60995
WFDC2	-0.771789	13.453	-3.06866	0.00226581	0.402652	-1.62091
C5orf34	0.45952	7.30381	3.06219	0.00231446	0.40333	-1.63691
CENPL	0.386477	8.60058	3.06175	0.00231776	0.40333	-1.63799
CXCL17	-0.911703	12.7257	-3.06016	0.00232988	0.40333	-1.64191
KIF20A	0.55105	9.46246	3.05688	0.0023551	0.404211	-1.65002
C1orf21	-0.52057	10.5837	-3.05318	0.00238377	0.405665	-1.65913
LY6K	1.39341	6.60546	3.04253	0.00246816	0.415337	-1.68532
HSD17B2	-1.09021	5.72638	-3.04047	0.00248477	0.415337	-1.69037
RAVER2	-0.42503	9.40482	-3.03793	0.00250544	0.415337	-1.6966
TSPY10	0.272855	0.0925375	3.03108	0.00256194	0.415337	-1.71338
SUN3	0.972306	2.9487	3.03064	0.0025656	0.415337	-1.71445
RP11-468E2-1	0.29623	0.593601	3.02946	0.00257547	0.415337	-1.71734
PYCR1	0.538091	12.1903	3.02828	0.00258539	0.415337	-1.72023
PRSS38	0.327366	0.27916	3.02116	0.00264581	0.418296	-1.7376
XRCC2	0.550125	7.93656	3.01909	0.00266367	0.418296	-1.74266
RGAG4	-0.543461	8.45598	-3.01758	0.0026767	0.418296	-1.74633
MAATS1	-0.807106	6.67258	-3.0158	0.00269221	0.418296	-1.75067
ARMC4	-0.893095	5.63352	-3.014	0.00270795	0.418296	-1.75506
C2orf70	-0.925965	4.39479	-3.00495	0.00278831	0.424064	-1.77703
CHDH	-0.531721	9.34549	-3.00235	0.00281186	0.424064	-1.78335
ASPM	0.609539	9.46864	3.00219	0.0028133	0.424064	-1.78373
HTR3D	-0.211202	0.212525	-3.00038	0.00282977	0.424064	-1.78811
MCM10	0.646649	8.18074	2.9973	0.00285803	0.425127	-1.79558
PRR11	0.574149	9.23103	2.99181	0.00290896	0.428591	-1.80884
MTFR2	0.541003	7.13765	2.99021	0.00292401	0.428591	-1.81272
ADAMTSL3	-0.614194	7.71104	-2.9844	0.00297905	0.430457	-1.82671
SCUBE2	-0.792834	8.76748	-2.98434	0.00297961	0.430457	-1.82685
CDH20	-0.859151	3.37165	-2.98068	0.00301488	0.432441	-1.83568
GEMIN7	0.342666	9.48403	2.97705	0.00305015	0.432787	-1.84441
IQGAP3	0.574527	10.1102	2.976	0.00306039	0.432787	-1.84693
CCDC160	-0.920116	4.88255	-2.96787	0.00314107	0.441089	-1.86644
PNPLA4	-0.430766	9.53546	-2.96392	0.003181	0.443595	-1.87592
TSPAN1	-0.843167	11.5151	-2.9546	0.00327693	0.446086	-1.89819
SLCO1B3	1.35624	3.50979	2.9522	0.00330205	0.446086	-1.90391
C16orf93	-0.512017	5.94734	-2.94943	0.00333133	0.446086	-1.91052
CKMT2	-0.502725	5.90996	-2.94577	0.00337037	0.446086	-1.91925
PLK5	0.685	1.76137	2.94494	0.00337923	0.446086	-1.92122
IGHD5-18	0.142293	0.101029	2.94192	0.00341177	0.446086	-1.9284
TMEM231	-0.475199	8.77534	-2.93032	0.00353952	0.446086	-1.95592
PTCH1	-0.472659	9.26805	-2.92999	0.00354324	0.446086	-1.95671
CALR3	0.447599	1.20282	2.92785	0.00356734	0.446086	-1.96178
CCDC30	-0.443931	7.393	-2.92715	0.00357519	0.446086	-1.96342
TTK	0.595894	8.40486	2.92539	0.00359513	0.446086	-1.96758
PRKD1	-0.502039	8.5474	-2.92537	0.00359539	0.446086	-1.96764
FGFR2	-0.635294	9.6106	-2.92419	0.00360873	0.446086	-1.97041
GCNT4	-0.609563	6.76467	-2.92293	0.00362317	0.446086	-1.9734
ADD3	-0.452432	11.5632	-2.92142	0.00364048	0.446086	-1.97696
EFCAB6	-0.535718	6.47591	-2.92013	0.0036553	0.446086	-1.98
CDH18	0.994697	1.81607	2.91988	0.00365818	0.446086	-1.98059
ZNF75D	-0.336043	9.75	-2.91637	0.00369894	0.446086	-1.98888
KIAA1324	-0.916425	10.937	-2.91353	0.00373214	0.446086	-1.99556
IVD	-0.405718	11.6064	-2.91147	0.0037565	0.446086	-2.00043
RECQL4	0.561888	9.76281	2.90926	0.00378271	0.446086	-2.00563
BUB1B	0.558247	9.03537	2.9091	0.00378452	0.446086	-2.00599
TROAP	0.637953	8.75096	2.90457	0.0038389	0.446086	-2.01665
SGOL1	0.542447	7.32022	2.90373	0.00384894	0.446086	-2.0186
HAO1	0.538781	0.716188	2.90257	0.00386297	0.446086	-2.02132
OFD1	-0.326409	10.7675	-2.90173	0.00387321	0.446086	-2.0233
RNF180	-0.524937	7.69128	-2.89813	0.00391719	0.446086	-2.03174
F8	-0.395398	9.44541	-2.89496	0.00395629	0.446086	-2.03916
C9orf152	-0.786377	9.39755	-2.89462	0.00396057	0.446086	-2.03997
CENPA	0.631263	7.63158	2.89225	0.00399003	0.446086	-2.0455
CTPS2	-0.321983	10.5006	-2.88613	0.00406715	0.446086	-2.0598
NEK2	0.592111	8.97686	2.88401	0.00409423	0.446086	-2.06476
FREM2	-0.868497	8.6937	-2.88387	0.00409598	0.446086	-2.06508
MS4A2	-0.73089	6.94746	-2.88386	0.00409611	0.446086	-2.0651
PIK3IP1	-0.384636	11.1675	-2.88338	0.00410227	0.446086	-2.06622
DSCC1	0.472999	8.11985	2.883	0.00410712	0.446086	-2.06711
TUBA3C	0.843484	0.840924	2.88266	0.00411148	0.446086	-2.0679
MARVELD2	-0.352452	10.6301	-2.88041	0.00414045	0.446086	-2.07314
PNMA2	-0.681918	9.79131	-2.87987	0.00414744	0.446086	-2.0744
CENPU	0.483366	9.21419	2.87943	0.00415312	0.446086	-2.07542
PALM3	-0.860079	7.9552	-2.87882	0.00416111	0.446086	-2.07686
MACROD2	-0.816331	8.70279	-2.87793	0.00417267	0.446086	-2.07893
RAD51	0.489888	8.00404	2.87323	0.00423418	0.446086	-2.08985
CKAP2L	0.565365	8.49498	2.87295	0.00423779	0.446086	-2.09049
ERAP2	-0.712421	10.5981	-2.8708	0.00426635	0.446086	-2.0955
USH1G	0.860187	2.66318	2.87069	0.00426778	0.446086	-2.09575
LIPM	-0.678581	5.30279	-2.86957	0.00428263	0.446086	-2.09834
TXLNG	-0.302443	10.199	-2.8694	0.00428496	0.446086	-2.09874
GJB1	-1.24039	7.95318	-2.86922	0.00428737	0.446086	-2.09916
TMPRSS2	-0.702235	11.7629	-2.86438	0.00435233	0.450511	-2.11038
YBX2	1.0029	6.48952	2.86017	0.00440955	0.45074	-2.12012
TSACC	0.51615	4.90837	2.85916	0.00442342	0.45074	-2.12247
SULT1A1	-0.501815	9.78643	-2.85906	0.00442474	0.45074	-2.12269
PIGP	-0.323173	9.55031	-2.85764	0.00444433	0.45074	-2.12598
SSX1	0.889637	1.02269	2.85292	0.00450974	0.455076	-2.13687
LRRC43	-0.621638	6.00327	-2.8496	0.00455636	0.457481	-2.14454
KIF14	0.583654	8.34749	2.8449	0.00462301	0.459071	-2.15536
FAM150A	-0.85492	5.03255	-2.84187	0.0046665	0.459071	-2.16234
RXFP1	-0.558137	5.27725	-2.84087	0.00468083	0.459071	-2.16462
TEX9	-0.484634	8.08627	-2.84033	0.00468868	0.459071	-2.16587
GTSE1	0.551927	8.58059	2.83467	0.00477127	0.459071	-2.17887
FRMD4B	-0.32031	10.3946	-2.8331	0.00479432	0.459071	-2.18246
WEE2	-0.481133	2.35375	-2.83141	0.00481929	0.459071	-2.18633
GEMIN8	-0.305584	9.36605	-2.82883	0.00485769	0.459071	-2.19224
TMEM98	-0.516633	11.5069	-2.82856	0.00486184	0.459071	-2.19288
CDCA8	0.518807	9.45517	2.82817	0.0048676	0.459071	-2.19376
FAM210B	-0.341701	11.8561	-2.82784	0.00487259	0.459071	-2.19452
C16orf96	-0.570355	3.43257	-2.82777	0.00487367	0.459071	-2.19468
CTSO	-0.371157	11.1186	-2.82573	0.00490429	0.459071	-2.19935
PIFO	-0.692078	8.76683	-2.82329	0.0049412	0.459071	-2.20493
PARD3B	-0.439961	9.33722	-2.82284	0.004948	0.459071	-2.20595
TPX2	0.610188	10.793	2.82255	0.00495236	0.459071	-2.20661
RXRG	-0.828746	4.50465	-2.82199	0.00496083	0.459071	-2.20788
MOS	0.152468	0.0789681	2.81977	0.00499478	0.459426	-2.21295
FSCN1	0.604109	11.7939	2.81868	0.0050115	0.459426	-2.21544
CDHR3	-0.914977	7.46808	-2.81665	0.00504278	0.459426	-2.22007
C16orf59	0.523098	7.88136	2.81579	0.00505618	0.459426	-2.22204
SLC47A1	-0.661597	8.57789	-2.81094	0.00513171	0.463669	-2.23307
AUNIP	0.520753	6.5798	2.80819	0.00517513	0.463669	-2.23934
UBXN10	-0.674013	9.51811	-2.80477	0.00522948	0.463669	-2.24711
ACADL	-0.852683	6.12359	-2.80213	0.00527172	0.463669	-2.25309
SOHLH2	0.919132	3.57594	2.80044	0.00529907	0.463669	-2.25693
NDC80	0.544017	8.6475	2.7984	0.00533201	0.463669	-2.26154
MAB21L3	-0.728526	4.22789	-2.79707	0.00535379	0.463669	-2.26457
FAM72A	0.491815	5.35574	2.79671	0.00535958	0.463669	-2.26537
KIFC1	0.560213	9.76672	2.7964	0.00536466	0.463669	-2.26607
KCNJ4	0.476328	0.929567	2.79636	0.00536527	0.463669	-2.26616
ANLN	0.591747	10.5144	2.79619	0.00536815	0.463669	-2.26656
CCBL2	-0.297904	9.92847	-2.7939	0.00540571	0.463669	-2.27174
NICN1	-0.327896	9.53595	-2.79197	0.00543755	0.463669	-2.2761
EIF4EBP1	0.518512	10.5166	2.78898	0.00548715	0.463669	-2.28285
BIRC5	0.615134	10.3071	2.78705	0.00551952	0.463669	-2.28722
RSPO1	-0.66585	4.13332	-2.78607	0.00553587	0.463669	-2.28941
SLC46A2	-0.842596	6.6064	-2.78506	0.005553	0.463669	-2.29171
SLC5A1	-1.15192	6.53485	-2.78475	0.0055582	0.463669	-2.2924
CES2	-0.334757	10.9689	-2.78466	0.00555966	0.463669	-2.2926
FAM151B	-0.302308	5.75003	-2.78436	0.00556467	0.463669	-2.29327
RASEF	-0.434817	10.852	-2.78055	0.00562937	0.465433	-2.30185
CMSS1	0.327558	9.5906	2.78039	0.0056322	0.465433	-2.30222
PLK1	0.531228	9.84171	2.77738	0.00568385	0.466693	-2.309
CFAP221	-0.776605	8.6791	-2.77679	0.00569393	0.466693	-2.31031
COQ10A	-0.318086	8.42822	-2.77304	0.00575905	0.468565	-2.31875
PSAPL1	-0.843603	2.54513	-2.77089	0.00579651	0.468565	-2.32356
DBF4	0.362424	9.19546	2.77003	0.0058116	0.468565	-2.32549
ZHX2	-0.31416	10.5107	-2.76872	0.00583479	0.468565	-2.32845
CDCA4	0.406799	9.65611	2.76818	0.00584417	0.468565	-2.32964
AURKB	0.583227	8.80814	2.76725	0.00586067	0.468565	-2.33173
VWA5A	-0.442429	10.8211	-2.76512	0.00589844	0.468565	-2.3365
SLC9B1	-0.320695	4.40415	-2.76278	0.00594034	0.468565	-2.34175
SDR42E1	-0.585996	8.61991	-2.76185	0.00595699	0.468565	-2.34382
RSPH4A	-0.774849	6.23365	-2.75874	0.00601307	0.468565	-2.35077
EME1	0.499493	7.32209	2.75831	0.00602097	0.468565	-2.35174
CEP55	0.537879	9.6208	2.75812	0.00602445	0.468565	-2.35217
TMBIM4	-0.308251	11.2919	-2.75767	0.0060325	0.468565	-2.35316
THRB	-0.552511	8.40096	-2.75661	0.00605175	0.468565	-2.35552
MBD3L3	0.0617288	0.0176374	2.75579	0.00606677	0.468565	-2.35736
PCYT1B	-0.651407	4.60774	-2.75314	0.00611537	0.468764	-2.36328
KIF23	0.515591	9.33968	2.75287	0.00612029	0.468764	-2.36387
KIRREL3	0.570903	4.28272	2.75013	0.00617107	0.468764	-2.37
ANKRD62	0.473809	1.21227	2.74891	0.00619368	0.468764	-2.3727
DIAPH3	0.48086	8.13279	2.74434	0.0062793	0.468764	-2.38288
TSPY6P	0.261871	0.0933385	2.73913	0.00637806	0.468764	-2.39444
HHAT	-0.431302	9.17099	-2.73721	0.00641487	0.468764	-2.3987
TICRR	0.534558	7.62502	2.73714	0.00641621	0.468764	-2.39885
LY6G5C	-0.353007	6.72478	-2.7371	0.0064171	0.468764	-2.39896
AC069499-1	0.269789	0.394707	2.73708	0.00641741	0.468764	-2.39899
NUTM2F	0.310665	0.632241	2.73681	0.00642268	0.468764	-2.3996
NATD1	-0.388371	9.37544	-2.73613	0.00643564	0.468764	-2.40109
LSAMP	-0.493073	8.76609	-2.73544	0.00644893	0.468764	-2.40262
ZYG11A	0.856889	6.19813	2.73532	0.00645139	0.468764	-2.4029
PACRG	-0.749312	4.71245	-2.73202	0.00651522	0.468764	-2.41019
URGCP-MRPS24	0.329925	0.988961	2.73108	0.00653375	0.468764	-2.41229
CARF	-0.331691	8.494	-2.73014	0.00655208	0.468764	-2.41437
WDR62	0.52028	8.80737	2.72978	0.00655903	0.468764	-2.41515
TCTN1	-0.317168	10.3208	-2.72942	0.0065662	0.468764	-2.41596
UHRF1	0.527456	9.1141	2.72459	0.00666162	0.468764	-2.42664
C10orf32	-0.291895	9.98631	-2.72445	0.00666429	0.468764	-2.42693
FLNC	0.699777	9.20958	2.72323	0.00668867	0.468764	-2.42963
BCO1	-0.78709	5.95297	-2.72304	0.00669242	0.468764	-2.43005
PVR	0.350248	11.1881	2.72275	0.00669816	0.468764	-2.43068
GNG13	0.561462	2.11483	2.72077	0.00673779	0.468764	-2.43505
KREMEN2	0.656032	5.22012	2.72068	0.00673957	0.468764	-2.43524
FNDC8	0.385126	1.57783	2.71972	0.00675898	0.468764	-2.43737
FAM174B	-0.459074	10.7056	-2.71921	0.0067692	0.468764	-2.43849
ENPP5	-0.496616	10.0943	-2.7179	0.00679578	0.468764	-2.44139
NUDT12	-0.41146	9.25809	-2.71747	0.00680431	0.468764	-2.44231
MTUS1	-0.439059	12.7738	-2.7169	0.00681604	0.468764	-2.44359
ENO4	-0.521901	3.98969	-2.71592	0.00683594	0.468764	-2.44574
MAP7D2	-0.825846	7.69823	-2.71573	0.0068397	0.468764	-2.44615
TEX13A	0.140728	0.0678547	2.71459	0.00686303	0.468764	-2.44867
CNNM1	-0.890732	5.26676	-2.71301	0.00689536	0.468969	-2.45214
FAM134B	-0.569474	8.60057	-2.71033	0.00695042	0.468969	-2.45802
FAM227B	-0.303358	7.03932	-2.70998	0.0069577	0.468969	-2.4588
GAGE12J	0.278438	0.136542	2.70944	0.00696879	0.468969	-2.45998
OPHN1	-0.41696	9.33955	-2.70868	0.0069845	0.468969	-2.46164
SOHLH1	0.687295	1.25889	2.70736	0.00701213	0.468969	-2.46456
SPC24	0.471995	8.28409	2.70573	0.00704605	0.468969	-2.46813
PBLD	-0.458274	8.8045	-2.7054	0.00705287	0.468969	-2.46884
GK	-0.427224	9.77083	-2.70065	0.00715305	0.474061	-2.47926
PXMP4	-0.493655	10.5039	-2.6992	0.00718378	0.474531	-2.48243
EPO	0.444724	1.5488	2.6968	0.00723508	0.475372	-2.48769
SEMG1	-0.291038	0.299542	-2.69639	0.00724385	0.475372	-2.48858
KLK10	-1.03419	7.6391	-2.69511	0.00727129	0.475618	-2.49137
PIGR	-1.12916	13.3248	-2.69312	0.00731425	0.476537	-2.49572
ENAM	-0.787027	4.97659	-2.69226	0.00733281	0.476537	-2.49759
LANCL3	-0.739321	5.54474	-2.68961	0.00739051	0.478738	-2.50338
KAT2B	-0.332687	9.89939	-2.68615	0.00746618	0.479027	-2.5109
UBE2S	0.487363	9.44408	2.68608	0.00746782	0.479027	-2.51107
ELSPBP1	0.217848	0.202894	2.68566	0.007477	0.479027	-2.51197
ECE2	0.443556	8.97614	2.68393	0.00751533	0.479027	-2.51575
GMPR	-0.478015	8.43348	-2.68349	0.00752516	0.479027	-2.51671
SHCBP1	0.460588	8.71267	2.68275	0.00754157	0.479027	-2.51832
SLFN12	-0.400483	8.25506	-2.6816	0.00756707	0.479027	-2.52081
SSX3	0.292051	0.176493	2.67996	0.00760366	0.479027	-2.52437
CD40LG	-0.546686	5.93268	-2.67936	0.00761722	0.479027	-2.52568
PCDH20	-0.407233	1.6872	-2.67863	0.00763351	0.479027	-2.52726
CTSH	-0.554312	14.014	-2.67699	0.00767038	0.479841	-2.53081
TRAV9-2	-0.515823	3.34559	-2.67217	0.00777995	0.483856	-2.54128
IGIP	-0.332595	8.90893	-2.67031	0.00782265	0.483856	-2.54531
OSCP1	-0.354154	8.66169	-2.67008	0.00782776	0.483856	-2.54579
TMEM232	-0.674509	5.2019	-2.66738	0.00789011	0.483856	-2.55164
PLEKHH2	-0.49783	9.52425	-2.66722	0.00789378	0.483856	-2.55199
CKM	0.760408	4.58829	2.66666	0.00790692	0.483856	-2.55321
SUV39H1	0.349266	8.90835	2.66569	0.00792929	0.483856	-2.5553
DLX2	0.551726	1.3103	2.66445	0.0079581	0.483856	-2.55797
TMEM133	-0.372628	8.37729	-2.66302	0.00799171	0.483856	-2.56108
KCNJ15	-0.726398	10.2404	-2.66204	0.00801452	0.483856	-2.56318
DEPDC1	0.578567	8.38778	2.66185	0.00801908	0.483856	-2.5636
LPAR3	-0.831537	6.72359	-2.66165	0.00802371	0.483856	-2.56402
AADAT	-0.477672	7.78215	-2.65977	0.00806801	0.485071	-2.56808
CA2	-0.60084	9.20229	-2.65643	0.00814721	0.487555	-2.57528
MAGEC3	0.718874	1.80414	2.65551	0.0081692	0.487555	-2.57726
ASB9	-0.491018	7.95702	-2.65497	0.00818216	0.487555	-2.57843
CCDC170	-0.601368	7.68281	-2.6512	0.00827262	0.491353	-2.58653
RSPH1	-0.661782	7.5491	-2.64918	0.00832168	0.491353	-2.59088
POLQ	0.53496	7.72567	2.64875	0.00833209	0.491353	-2.5918
CPQ	-0.387554	10.3599	-2.64827	0.00834378	0.491353	-2.59284
LSMEM2	0.423112	1.70592	2.64572	0.00840593	0.493566	-2.5983
PHYHD1	-0.664036	8.96009	-2.64156	0.0085085	0.497063	-2.60723
IAPP	0.44813	0.688049	2.63981	0.00855193	0.497063	-2.61098
BUB1	0.498482	9.72238	2.63944	0.00856108	0.497063	-2.61176
CASC1	-0.618851	5.84083	-2.63931	0.0085645	0.497063	-2.61206
C2orf50	-0.56399	5.05278	-2.63567	0.00865553	0.499519	-2.61984
SORT1	-0.32652	12.5451	-2.63496	0.00867338	0.499519	-2.62135
SAMD15	-0.461075	5.85246	-2.63456	0.00868361	0.499519	-2.62222
SPTLC3	-0.618711	9.00483	-2.63176	0.00875437	0.499519	-2.62819
OR10D3	0.117099	0.0672945	2.63161	0.00875808	0.499519	-2.6285
NTRK3	-0.577604	5.61141	-2.63123	0.00876791	0.499519	-2.62933
PAK3	-0.811187	6.29942	-2.62985	0.00880295	0.499519	-2.63226
FKBP10	0.542543	12.1317	2.62974	0.00880582	0.499519	-2.6325
CDCA3	0.496922	8.62188	2.62787	0.00885385	0.500432	-2.6365
IL5RA	-0.682064	5.47045	-2.62717	0.00887176	0.500432	-2.63799
GREB1L	0.756105	6.66179	2.62438	0.00894376	0.50214	-2.64393
ANKRD42	-0.277268	9.22985	-2.62406	0.00895205	0.50214	-2.64461
HMGA1	0.490489	13.2061	2.62149	0.00901882	0.502901	-2.65007
CNTD2	0.789571	6.37896	2.62092	0.0090338	0.502901	-2.65129
SSX5	0.688955	0.823632	2.62016	0.00905374	0.502901	-2.65291
GFRA1	-0.754788	6.73669	-2.6197	0.00906578	0.502901	-2.65389
CDT1	0.523679	9.17938	2.61828	0.00910303	0.503079	-2.6569
CYP2U1	-0.341253	8.70291	-2.61662	0.00914679	0.503079	-2.66043
ZFYVE16	-0.264367	10.9385	-2.61393	0.00921808	0.503079	-2.66613
IGHD1OR15-1B	0.0310861	0.00594059	2.6137	0.00922409	0.503079	-2.66661
KRTAP19-4	0.0310861	0.00594059	2.6137	0.00922409	0.503079	-2.66661
PTPRB	-0.414266	10.509	-2.61364	0.00922582	0.503079	-2.66675
KIAA0141	-0.274643	11.2824	-2.61294	0.00924438	0.503079	-2.66822
RASGEF1C	0.75899	2.86314	2.60828	0.00936943	0.504241	-2.67809
ARHGAP40	-0.868256	7.95091	-2.60782	0.00938208	0.504241	-2.67908
TONSL	0.437877	9.82078	2.60574	0.00943825	0.504241	-2.68347
NRTN	0.519687	5.259	2.6057	0.00943939	0.504241	-2.68356
FAM46C	-0.430928	11.2232	-2.60554	0.00944373	0.504241	-2.68389
PRDM16	-0.771603	8.4508	-2.60523	0.00945218	0.504241	-2.68455
TK2	-0.306834	10.7134	-2.60415	0.00948172	0.504241	-2.68684
KIAA1024	0.4221	6.09187	2.60347	0.00950017	0.504241	-2.68827
IHH	-0.837227	3.82032	-2.60344	0.00950098	0.504241	-2.68833
ZNF429	-0.342158	8.47952	-2.60011	0.00959247	0.504241	-2.69537
RBL2	-0.300802	11.8829	-2.60005	0.00959424	0.504241	-2.6955
C4orf36	-0.291129	7.68746	-2.59996	0.00959669	0.504241	-2.69569
KIF18B	0.584755	8.67584	2.59854	0.00963576	0.504241	-2.69867
HSD17B4	-0.302004	12.2889	-2.59742	0.00966691	0.504241	-2.70104
CASQ2	-0.641649	4.60686	-2.5969	0.00968145	0.504241	-2.70214
ANKRD22	-0.587745	9.14339	-2.59601	0.00970618	0.504241	-2.70401
RIC3	-0.705296	6.25144	-2.59531	0.00972554	0.504241	-2.70548
TSPAN3	-0.317144	13.9504	-2.59329	0.00978235	0.504241	-2.70975
IMPDH1	0.387378	11.6381	2.59313	0.00978672	0.504241	-2.71008
KCNS2	-0.516442	3.37985	-2.5927	0.00979885	0.504241	-2.71099
CFHR2	0.0447885	0.00934945	2.59134	0.00983713	0.504241	-2.71385
SLIT2	-0.457025	9.72584	-2.59045	0.00986232	0.504241	-2.71572
TMEM170A	-0.241378	10.2135	-2.58901	0.00990297	0.504241	-2.71874
CCNH	-0.247663	9.9484	-2.58682	0.0099653	0.504241	-2.72334
NT5DC1	-0.264404	10.6044	-2.58613	0.00998499	0.504241	-2.72479
SDR9C7	0.375352	0.994929	2.5858	0.00999452	0.504241	-2.72549
MMP17	0.651647	7.83259	2.58451	0.0100316	0.504241	-2.7282
NUSAP1	0.434175	10.1414	2.5839	0.010049	0.504241	-2.72947
AKAP3	-0.49554	5.40041	-2.5835	0.0100606	0.504241	-2.73032
ZNF19	-0.293852	7.72425	-2.5817	0.0101123	0.504241	-2.73408
SH3BGRL2	-0.465072	11.2047	-2.58006	0.0101599	0.504241	-2.73752
CABYR	0.770666	7.80424	2.57859	0.0102026	0.504241	-2.74059
EDA2R	-0.629763	6.49955	-2.57699	0.0102494	0.504241	-2.74394
TCP11L2	-0.346557	8.61442	-2.57647	0.0102646	0.504241	-2.74503
VWA2	-0.58808	9.20845	-2.57482	0.0103131	0.504241	-2.74848
RPL39L	0.553434	8.89279	2.57231	0.010387	0.504241	-2.75372
HOXA1	0.658053	5.20967	2.57213	0.0103923	0.504241	-2.75409
TLR3	-0.449523	9.27832	-2.57183	0.0104013	0.504241	-2.75473
UGT2B7	-0.841601	3.49488	-2.57168	0.0104057	0.504241	-2.75504
RBBP8	0.308726	10.9365	2.57139	0.0104142	0.504241	-2.75563
KY	-0.566743	3.09655	-2.57043	0.0104429	0.504241	-2.75765
CCNF	0.387057	9.64459	2.56908	0.0104831	0.504241	-2.76047
KLK11	-1.13582	8.04736	-2.56871	0.0104942	0.504241	-2.76124
POTEH	0.230442	0.185531	2.5663	0.0105665	0.504241	-2.76627
ACTL7B	0.23277	0.485164	2.5661	0.0105723	0.504241	-2.76667
DNAJB13	-0.648374	6.76076	-2.56579	0.0105818	0.504241	-2.76733
KCP	0.655686	6.69338	2.56371	0.0106445	0.504241	-2.77165
SIAH3	-0.537544	2.91406	-2.56247	0.0106821	0.504241	-2.77423
ANKFN1	-0.77654	5.68686	-2.56229	0.0106877	0.504241	-2.77462
LHFPL1	-0.56077	2.57334	-2.56221	0.0106899	0.504241	-2.77477
IQGAP2	-0.462979	9.67771	-2.56029	0.0107484	0.504241	-2.77876
NOMO3	-0.565655	7.66277	-2.55886	0.0107922	0.504241	-2.78174
KDM5C	-0.307674	12.5283	-2.55682	0.0108548	0.504241	-2.78597
CDC25A	0.460334	7.58662	2.55628	0.0108716	0.504241	-2.7871
STS	-0.436641	10.6818	-2.55567	0.0108903	0.504241	-2.78836
B4GALT2	0.335866	11.4398	2.55544	0.0108974	0.504241	-2.78883
GLIPR1L2	-0.480685	4.64372	-2.55449	0.0109267	0.504241	-2.7908
FBXO45	0.320961	10.0371	2.55153	0.0110189	0.504241	-2.79695
COQ7	-0.26932	9.64481	-2.5489	0.0111014	0.504241	-2.8024
SLC25A47	0.411626	1.3725	2.54875	0.0111058	0.504241	-2.80269
SP9	0.689599	1.14995	2.54841	0.0111167	0.504241	-2.80341
NAALADL2	-0.463386	9.30771	-2.54822	0.0111226	0.504241	-2.8038
ARHGAP42	-0.383358	9.53101	-2.54768	0.0111397	0.504241	-2.80492
SMCO3	-0.457301	4.55535	-2.54753	0.0111444	0.504241	-2.80523
MAGED4	0.255856	0.479258	2.54696	0.0111622	0.504241	-2.8064
RNASE7	-0.631349	1.80397	-2.54657	0.0111745	0.504241	-2.8072
CCDC171	-0.339436	7.15406	-2.54654	0.0111755	0.504241	-2.80727
HIST1H4D	0.636472	1.96187	2.54595	0.0111942	0.504241	-2.80849
ZNF750	-0.766566	8.45024	-2.54583	0.0111981	0.504241	-2.80875
ZC2HC1C	-0.341177	7.45334	-2.54575	0.0112004	0.504241	-2.8089
PREPL	-0.267288	11.2577	-2.54528	0.0112155	0.504241	-2.80988
NCAPH	0.498804	8.90004	2.54508	0.0112217	0.504241	-2.81028
GINS4	0.447748	7.98279	2.54497	0.0112251	0.504241	-2.81051
RP11-569G13-3	-0.385818	0.684341	-2.54466	0.0112352	0.504241	-2.81116
CPA3	-0.664217	9.34915	-2.54329	0.0112787	0.504241	-2.81399
FOXH1	0.622176	3.03569	2.54274	0.0112961	0.504241	-2.81512
AK8	-0.466487	6.71621	-2.54215	0.0113152	0.504241	-2.81635
TPSB2	-0.703061	8.78268	-2.54158	0.0113332	0.504241	-2.81751
GABRG2	0.819429	1.22541	2.54099	0.0113522	0.504241	-2.81874
ARID3C	0.463855	2.04562	2.54097	0.0113528	0.504241	-2.81878
MATN3	-0.516193	8.23075	-2.54096	0.0113533	0.504241	-2.81881
SLCO1A2	0.971583	3.66353	2.54044	0.01137	0.504241	-2.81988
DUSP19	-0.339511	7.22613	-2.53981	0.0113901	0.504241	-2.82117
TACC3	0.398353	11.0007	2.53953	0.0113991	0.504241	-2.82175
PLA1A	-0.5458	7.92928	-2.53932	0.0114059	0.504241	-2.82218
ZBTB18	-0.401168	10.9244	-2.53808	0.0114457	0.504241	-2.82473
ESPL1	0.5332	8.93602	2.53766	0.0114594	0.504241	-2.82561
FAM161B	-0.319158	8.09751	-2.53716	0.0114754	0.504241	-2.82663
CLRN3	-0.657716	3.24139	-2.53625	0.0115051	0.504441	-2.82852
SHISA2	-0.788536	7.99212	-2.5337	0.0115881	0.506973	-2.83377
CKS1B	0.398184	10.1353	2.53242	0.01163	0.507235	-2.8364
ZNF284	0.297361	7.12858	2.53194	0.0116457	0.507235	-2.83739
PHKB	-0.286865	12.0259	-2.53013	0.011705	0.507235	-2.8411
MTBP	0.359571	7.9702	2.52737	0.0117963	0.507235	-2.84677
CLNK	-0.494336	5.65433	-2.52711	0.011805	0.507235	-2.84731
LYRM9	-0.327374	7.96729	-2.5269	0.0118117	0.507235	-2.84773
SGCZ	0.320077	0.325254	2.52672	0.011818	0.507235	-2.84811
ZNF33B	-0.295901	10.4723	-2.52485	0.01188	0.507235	-2.85194
KRTAP8-1	0.0742236	0.0276778	2.52425	0.0119001	0.507235	-2.85317
POLE2	0.400947	7.92826	2.52245	0.0119604	0.507235	-2.85686
KIF3A	-0.288551	9.62998	-2.52234	0.0119642	0.507235	-2.85709
CH507-9B2-3	-0.428889	5.79618	-2.52089	0.0120128	0.507235	-2.86005
ZNF296	0.407037	6.86279	2.52015	0.0120378	0.507235	-2.86157
MAGEA8	0.773084	1.94078	2.51982	0.0120491	0.507235	-2.86225
UBE2C	0.613162	10.0698	2.51981	0.0120494	0.507235	-2.86227
TRIM22	-0.393527	11.6539	-2.51929	0.0120669	0.507235	-2.86333
MAGEA11	0.790481	1.17349	2.51855	0.012092	0.507235	-2.86485
FAM170A	-0.298869	0.741056	-2.51701	0.0121443	0.507235	-2.868
DBX1	0.307788	0.346476	2.51695	0.0121463	0.507235	-2.86811
KLK13	-0.965993	5.05224	-2.5162	0.0121719	0.507235	-2.86965
TSPY2	0.317655	0.166214	2.51568	0.0121897	0.507235	-2.87072
CDCA5	0.50612	9.5968	2.51566	0.0121903	0.507235	-2.87075
CDC25C	0.486507	7.26354	2.51474	0.0122218	0.507235	-2.87263
TRAV23DV6	-0.499906	2.59737	-2.5144	0.0122335	0.507235	-2.87333
LRRC49	-0.373149	7.22628	-2.51418	0.0122409	0.507235	-2.87378
TDGF1	-0.635118	2.92502	-2.51109	0.0123474	0.507235	-2.88009
FOXM1	0.530967	10.1374	2.51018	0.0123789	0.507235	-2.88195
USP53	-0.297026	10.8496	-2.50886	0.0124245	0.507235	-2.88463
FRG2C	0.416824	0.978084	2.50699	0.0124896	0.507235	-2.88845
CERKL	-0.348207	9.30458	-2.50578	0.012532	0.507235	-2.89091
EPHB6	-0.542549	7.54108	-2.50426	0.0125853	0.507235	-2.89401
NPHP1	-0.342542	8.37204	-2.50411	0.0125904	0.507235	-2.8943
BOP1	0.409492	11.2649	2.50388	0.0125987	0.507235	-2.89478
GCNT1	-0.48509	9.45734	-2.50281	0.0126363	0.507235	-2.89696
TM4SF4	-1.23356	5.89769	-2.50268	0.0126407	0.507235	-2.89721
P3H4	0.412229	10.6544	2.50241	0.0126502	0.507235	-2.89776
GALC	-0.297006	10.8475	-2.50208	0.0126619	0.507235	-2.89843
CPNE7	0.594446	7.77487	2.50175	0.0126737	0.507235	-2.89911
SPAG5	0.454226	10.1473	2.50157	0.0126801	0.507235	-2.89948
ORC1	0.464642	7.99651	2.50059	0.0127146	0.507235	-2.90146
LRAT	-0.692853	6.72902	-2.49988	0.0127398	0.507235	-2.9029
FAIM2	-0.688854	6.50806	-2.499	0.0127711	0.507235	-2.90469
RGS13	-0.539226	5.18886	-2.49861	0.0127851	0.507235	-2.90549
SPTA1	0.530312	2.51689	2.49819	0.0128	0.507235	-2.90634
EXO1	0.510917	8.27888	2.49798	0.0128075	0.507235	-2.90676
ANKRA2	-0.254586	9.56596	-2.4975	0.0128245	0.507235	-2.90773
SH2B2	0.364985	7.97644	2.4974	0.012828	0.507235	-2.90793
MCC	-0.394359	9.0229	-2.4972	0.0128354	0.507235	-2.90835
DCAF4L2	0.716408	0.820417	2.49649	0.0128607	0.507235	-2.90978
KLHL31	0.563882	5.29453	2.49297	0.0129872	0.507235	-2.91691
GPR144	0.444725	1.21316	2.49218	0.0130157	0.507235	-2.91851
LRIG1	-0.352749	11.7447	-2.49148	0.0130414	0.507235	-2.91995
C11orf54	-0.296273	10.6902	-2.49068	0.0130703	0.507235	-2.92156
SLC12A2	-0.455182	11.4017	-2.48924	0.0131226	0.507235	-2.92447
CHEK2	0.343412	9.2256	2.48844	0.0131519	0.507235	-2.92609
C11orf24	0.303031	11.1708	2.48672	0.0132148	0.507235	-2.92957
CCPG1	-0.262021	10.5389	-2.4867	0.0132157	0.507235	-2.92961
SHOX2	0.713035	5.31589	2.48616	0.0132353	0.507235	-2.93069
MELK	0.527393	8.97065	2.48582	0.0132479	0.507235	-2.93139
NPNT	-0.545245	11.1655	-2.48581	0.0132483	0.507235	-2.93141
KIAA1191	-0.263782	12.2689	-2.48548	0.0132606	0.507235	-2.93208
CXorf23	-0.289168	9.41733	-2.48526	0.0132685	0.507235	-2.93251
IFNLR1	-0.433065	8.43693	-2.48518	0.0132716	0.507235	-2.93268
DLK2	0.430406	6.51618	2.48482	0.0132848	0.507235	-2.93341
CAPN13	-0.75159	9.93296	-2.48443	0.0132989	0.507235	-2.93418
MAST1	0.532723	6.0981	2.4839	0.0133186	0.507235	-2.93526
TLE4	-0.362693	9.50912	-2.48384	0.0133209	0.507235	-2.93538
RAD50	-0.268964	11.4041	-2.48359	0.0133303	0.507235	-2.93589
BANK1	-0.411716	8.95032	-2.48277	0.0133606	0.507235	-2.93755
FOXA2	-0.856864	9.30692	-2.48272	0.0133622	0.507235	-2.93764
SGOL2	0.375948	8.6793	2.48169	0.0134007	0.507734	-2.93973
OCLN	-0.410768	10.5541	-2.48019	0.0134563	0.507735	-2.94274
CDCA2	0.467457	7.70095	2.47773	0.0135482	0.507735	-2.94769
ST8SIA6	-0.572948	4.67997	-2.4777	0.0135493	0.507735	-2.94775
CMTR2	-0.269945	10.43	-2.47764	0.0135517	0.507735	-2.94788
C7orf61	0.429218	3.96395	2.47704	0.0135741	0.507735	-2.94909
ABI3BP	-0.508632	9.79958	-2.47688	0.0135801	0.507735	-2.94941
FSIP1	-0.380115	4.34708	-2.47683	0.0135819	0.507735	-2.9495
UGT1A5	0.208121	0.205033	2.47589	0.0136174	0.507735	-2.9514
MANBA	-0.280911	11.1737	-2.4756	0.0136283	0.507735	-2.95198
DHX58	-0.36723	9.96657	-2.47262	0.0137409	0.510115	-2.95797
FBXO47	0.429227	1.44474	2.47182	0.0137716	0.510115	-2.95959
SP8	1.07431	3.72374	2.47162	0.0137791	0.510115	-2.95999
CCKBR	0.582126	1.47678	2.47124	0.0137938	0.510115	-2.96076
KRTAP20-4	0.160607	0.0776906	2.46989	0.0138449	0.511067	-2.96345
MSRA	-0.319208	8.91228	-2.46836	0.0139036	0.512292	-2.96653
ARHGEF38	-0.453324	9.49686	-2.46717	0.0139495	0.513038	-2.96892
PDZRN4	-0.592012	3.60372	-2.46569	0.0140066	0.514178	-2.97189
FAM13B	-0.287834	10.0702	-2.46496	0.0140347	0.514178	-2.97335
KIAA1524	0.432715	8.41099	2.46434	0.0140588	0.514178	-2.97459
SLMO1	0.361794	6.75038	2.46272	0.0141215	0.514178	-2.97783
GTF2IRD2B	-0.303303	7.66837	-2.46253	0.0141292	0.514178	-2.97822
MSH3	-0.25964	9.5747	-2.46176	0.0141592	0.514178	-2.97976
CYP4X1	-0.651432	8.50532	-2.46174	0.0141597	0.514178	-2.97979
CLN5	-0.283103	9.38137	-2.46026	0.0142174	0.514732	-2.98275
SORL1	-0.450675	12.2964	-2.45997	0.0142289	0.514732	-2.98333
RAD54L	0.482944	7.76041	2.45899	0.0142675	0.514732	-2.9853
CFHR1	0.476033	1.28081	2.45838	0.0142914	0.514732	-2.98651
PCCA	-0.337279	9.62675	-2.45808	0.0143031	0.514732	-2.98711
EFCAB13	-0.391211	7.18147	-2.45652	0.0143648	0.515416	-2.99024
ASF1B	0.429798	9.49537	2.4563	0.0143734	0.515416	-2.99067
TRBV12-3	-0.474125	2.43885	-2.45248	0.0145249	0.51964	-2.99829
CEP72	0.336145	8.49135	2.45203	0.014543	0.51964	-2.99919
OIP5	0.432925	6.53661	2.44945	0.0146463	0.522363	-3.00433
CLK4	-0.302876	9.5659	-2.44856	0.0146823	0.522363	-3.00611
DGAT2L6	0.421673	0.91487	2.44818	0.0146972	0.522363	-3.00685
ZBED9	-0.696408	6.432	-2.447	0.014745	0.522586	-3.0092
ASB15	0.257206	0.372319	2.44549	0.0148064	0.522586	-3.01222
CENPF	0.487276	10.785	2.44543	0.0148087	0.522586	-3.01233
TNNT1	1.00381	8.00096	2.44529	0.0148143	0.522586	-3.0126
SPAG6	-0.958644	6.25295	-2.44481	0.0148336	0.522586	-3.01355
ACKR2	-0.677332	6.91247	-2.44276	0.0149174	0.523191	-3.01764
NSA2	-0.264681	11.615	-2.44254	0.0149264	0.523191	-3.01808
LGALS14	0.285804	0.295694	2.44247	0.014929	0.523191	-3.0182
ST6GALNAC1	-0.740989	10.7924	-2.44083	0.0149963	0.523855	-3.02146
EIF2S3	-0.25597	13.1413	-2.44074	0.0150001	0.523855	-3.02165
SPACA7	0.185432	0.176658	2.43865	0.0150859	0.524965	-3.02578
CFI	-0.442635	11.4776	-2.43739	0.015138	0.524965	-3.02828
FTCD	0.671404	3.69358	2.43733	0.0151406	0.524965	-3.02841
KERA	-0.51479	2.66013	-2.43687	0.0151594	0.524965	-3.02931
CCDC69	-0.373165	10.8179	-2.43569	0.0152086	0.524965	-3.03166
C19orf26	0.52477	6.03543	2.43426	0.015268	0.524965	-3.03448
HLA-DOB	-0.468	8.21267	-2.43425	0.0152685	0.524965	-3.03451
L3MBTL4	-0.457311	8.31056	-2.43415	0.0152725	0.524965	-3.0347
IFITM5	0.643536	1.95829	2.43391	0.0152826	0.524965	-3.03518
FAM64A	0.514712	7.67708	2.43302	0.0153197	0.524965	-3.03694
DDN	0.576603	4.14041	2.43254	0.0153398	0.524965	-3.03789
TRBV30	-0.564944	3.28305	-2.4324	0.0153456	0.524965	-3.03816
HTR4	-0.543173	2.08648	-2.42993	0.0154495	0.526197	-3.04305
CBX4	0.295486	10.9363	2.42951	0.0154672	0.526197	-3.04388
LRRC52	-0.69155	2.63249	-2.42924	0.0154783	0.526197	-3.0444
NEO1	-0.404155	11.1563	-2.42887	0.0154942	0.526197	-3.04515
SF3B4	0.302173	12.2347	2.42694	0.0155757	0.526197	-3.04895
CPLX1	0.535486	7.27447	2.42645	0.0155966	0.526197	-3.04992
TNNI1	-0.42849	7.26854	-2.42641	0.0155985	0.526197	-3.05
KCNV2	0.392107	1.58015	2.4241	0.0156967	0.526197	-3.05455
DAAM2	-0.520351	9.75139	-2.42363	0.0157168	0.526197	-3.05548
C12orf56	0.973342	4.27698	2.42348	0.0157234	0.526197	-3.05578
RCOR2	0.604668	7.00763	2.4225	0.0157654	0.526197	-3.05772
CARD16	-0.366287	8.24378	-2.42243	0.0157681	0.526197	-3.05784
NWD1	-0.838396	6.23972	-2.42236	0.0157712	0.526197	-3.05798
GBP6	-0.759282	5.27362	-2.42046	0.0158527	0.526197	-3.06171
MALL	-0.550334	9.67696	-2.42035	0.0158577	0.526197	-3.06194
APOA2	0.54723	1.4461	2.41986	0.0158786	0.526197	-3.0629
TMEM176A	-0.472866	11.3282	-2.41955	0.015892	0.526197	-3.06351
LYPD8	0.822511	2.83637	2.41917	0.0159083	0.526197	-3.06425
THG1L	-0.275432	8.98502	-2.41829	0.0159466	0.526197	-3.06599
DNAJC28	-0.310258	6.08728	-2.41789	0.0159637	0.526197	-3.06677
AMIGO1	-0.380978	8.77715	-2.41771	0.0159717	0.526197	-3.06713
DPP6	-0.534334	3.81274	-2.41759	0.0159769	0.526197	-3.06737
STOM	-0.321875	13.4372	-2.41704	0.0160008	0.526197	-3.06845
SYAP1	-0.245697	12.0297	-2.41682	0.0160105	0.526197	-3.06889
KIF15	0.43806	8.18887	2.41493	0.0160928	0.527737	-3.0726
AOC1	-0.979407	8.79146	-2.41454	0.0161099	0.527737	-3.07337
CDS1	-0.31028	11.0346	-2.4127	0.0161904	0.528332	-3.07698
CEACAM19	0.432381	8.26988	2.41202	0.0162204	0.528332	-3.07832
SYT7	0.609574	10.8536	2.40989	0.0163141	0.528332	-3.08248
GCNT3	-0.805403	9.67181	-2.40974	0.0163207	0.528332	-3.08278
PTGFR	-0.6497	5.89062	-2.40933	0.016339	0.528332	-3.08359
STOX2	-0.44934	8.43472	-2.40898	0.0163542	0.528332	-3.08426
AC003005-4	-0.145516	0.187976	-2.40857	0.0163724	0.528332	-3.08507
TMEM132D	-0.944156	4.41483	-2.40831	0.016384	0.528332	-3.08558
TSC22D2	0.313844	10.7672	2.40824	0.0163873	0.528332	-3.08572
TRAIP	0.349176	7.7529	2.40784	0.0164051	0.528332	-3.08651
IQCA1	-0.59305	7.3965	-2.40756	0.0164175	0.528332	-3.08705
AADAC	-0.858524	5.51121	-2.40491	0.0165357	0.531285	-3.09224
GNB1L	0.34698	7.99032	2.40388	0.0165815	0.531906	-3.09424
LZTFL1	-0.25582	9.98795	-2.40317	0.0166135	0.532083	-3.09564
ADRB2	-0.498498	7.44578	-2.4007	0.0167247	0.534489	-3.10046
PRAMEF6	0.0569483	0.0193166	2.40032	0.0167419	0.534489	-3.1012
AK9	-0.315656	8.19169	-2.39925	0.0167904	0.534676	-3.1033
CHGB	-1.0954	5.71944	-2.39902	0.016801	0.534676	-3.10375
MMP20	0.43	0.882024	2.39772	0.0168596	0.534985	-3.10627
LGALS3BP	-0.411273	15.5643	-2.39709	0.0168885	0.534985	-3.10751
TMSB4X	-0.327604	16.2109	-2.39704	0.0168906	0.534985	-3.1076
CREBRF	-0.272921	10.3017	-2.39354	0.0170509	0.537661	-3.11442
SORBS2	-0.555011	10.3187	-2.39319	0.0170669	0.537661	-3.1151
KLRB1	-0.416143	7.49613	-2.39255	0.0170966	0.537661	-3.11636
DNALI1	-0.539174	9.85252	-2.39214	0.0171152	0.537661	-3.11715
CPO	-0.43338	2.31571	-2.39176	0.017133	0.537661	-3.1179
DTL	0.400871	9.26739	2.39157	0.0171417	0.537661	-3.11826
XAGE5	0.356141	0.331573	2.39112	0.0171625	0.537661	-3.11914
BBS2	-0.256939	10.4416	-2.38856	0.0172811	0.540532	-3.12411
AC241585-2	-0.437591	3.73575	-2.38789	0.0173121	0.54066	-3.12541
BRIX1	0.284342	10.9073	2.38628	0.0173876	0.54115	-3.12855
TMEM220	-0.378389	7.56808	-2.38598	0.0174015	0.54115	-3.12912
ALPPL2	0.962599	4.37401	2.38496	0.0174491	0.54115	-3.1311
PKDREJ	-0.432879	4.04628	-2.38457	0.0174673	0.54115	-3.13185
LRFN4	0.491331	9.15872	2.38425	0.0174827	0.54115	-3.13249
SNX30	-0.405894	11.4004	-2.38315	0.0175343	0.54115	-3.13462
MXI1	-0.262438	10.836	-2.38235	0.017572	0.54115	-3.13617
TBC1D19	-0.273152	7.93227	-2.38138	0.0176177	0.54115	-3.13804
B9D1	-0.314669	8.69357	-2.38035	0.0176665	0.54115	-3.14004
WBSCR17	-0.590244	7.08109	-2.38028	0.0176699	0.54115	-3.14018
XPC	-0.272154	10.5505	-2.37949	0.0177071	0.54115	-3.14169
EFHC2	-0.586377	6.72803	-2.37933	0.0177149	0.54115	-3.14201
TSPY1	0.274754	0.128502	2.37902	0.0177297	0.54115	-3.14261
CDKN2AIP	-0.234423	9.94484	-2.37853	0.0177527	0.54115	-3.14355
KDM4E	0.395007	0.843172	2.37799	0.0177788	0.54115	-3.14461
CACNA2D2	-0.794972	10.0277	-2.37746	0.0178041	0.54115	-3.14564
LMNB2	0.364299	11.636	2.37739	0.0178072	0.54115	-3.14576
C14orf159	-0.311001	10.6516	-2.37617	0.0178655	0.54115	-3.14812
CLDN23	-0.367627	9.31553	-2.37568	0.0178889	0.54115	-3.14906
AK7	-0.50534	7.2772	-2.37523	0.0179104	0.54115	-3.14993
LRRC36	-0.603015	6.21534	-2.37504	0.0179198	0.54115	-3.15031
KDELR2	0.262115	14.0845	2.37465	0.0179384	0.54115	-3.15106
SEL1L3	-0.300686	13.1775	-2.37422	0.0179593	0.54115	-3.1519
CYLD	-0.258349	11.2325	-2.3739	0.0179746	0.54115	-3.15251
ABCC6	-0.463831	9.5237	-2.37212	0.0180605	0.542924	-3.15595
KRTAP19-2	0.026416	0.00313854	2.37046	0.0181406	0.544141	-3.15914
AQP2	-0.716172	2.56892	-2.37013	0.0181568	0.544141	-3.15979
DCX	-0.450496	0.982866	-2.36953	0.0181859	0.544141	-3.16094
DLGAP5	0.489822	9.07384	2.36905	0.0182094	0.544141	-3.16187
TMEM176B	-0.444879	12.1741	-2.36735	0.0182923	0.544803	-3.16515
SH2D4B	0.413978	3.20903	2.3637	0.0184715	0.544803	-3.17218
FGF10	-0.598969	3.09991	-2.36326	0.0184932	0.544803	-3.17302
STEAP1B	0.586235	5.04215	2.3632	0.0184963	0.544803	-3.17314
ACRV1	0.442631	3.29042	2.36234	0.0185386	0.544803	-3.17479
RBM43	-0.283992	9.25261	-2.362	0.0185556	0.544803	-3.17545
ENKUR	-0.623992	6.17916	-2.36189	0.0185605	0.544803	-3.17564
CHD9	-0.269547	11.0266	-2.36143	0.0185835	0.544803	-3.17653
CLEC3B	-0.542701	7.9231	-2.36115	0.0185972	0.544803	-3.17707
ABHD6	-0.285336	8.39062	-2.35996	0.0186568	0.544803	-3.17937
GPR98	-0.669379	8.97351	-2.35964	0.0186725	0.544803	-3.17997
EML5	-0.554906	3.85733	-2.35912	0.0186985	0.544803	-3.18098
PDE8B	-0.348436	7.74942	-2.35838	0.018735	0.544803	-3.18238
SLC46A3	-0.351003	9.89331	-2.35777	0.0187656	0.544803	-3.18356
NAALAD2	-0.364204	5.72397	-2.35755	0.0187767	0.544803	-3.18398
TSLP	-0.526266	4.22149	-2.35752	0.0187783	0.544803	-3.18405
IL33	-0.504362	9.59135	-2.35729	0.0187899	0.544803	-3.18449
HLF	-0.676984	8.87126	-2.35716	0.0187961	0.544803	-3.18473
KRT81	0.897612	5.95113	2.35672	0.0188185	0.544803	-3.18559
NFIX	-0.429583	11.4661	-2.35668	0.0188203	0.544803	-3.18566
CBR4	-0.251005	9.72511	-2.3556	0.0188747	0.544803	-3.18773
FSD2	-0.444707	2.34184	-2.35547	0.0188811	0.544803	-3.18798
CASR	-0.86149	2.82949	-2.35531	0.0188891	0.544803	-3.18828
HBG2	-0.38835	1.77486	-2.35507	0.0189008	0.544803	-3.18873
C12orf75	-0.519436	8.89037	-2.3549	0.0189098	0.544803	-3.18907
PPFIBP2	-0.327336	10.3301	-2.35418	0.0189458	0.545057	-3.19044
BPIFB3	-0.168237	0.148249	-2.35217	0.0190477	0.545392	-3.1943
TRAV12-3	-0.492309	3.48201	-2.35194	0.019059	0.545392	-3.19473
CAPN6	-0.914203	5.78802	-2.35106	0.0191035	0.545392	-3.19641
SEMA3E	-0.788944	7.59138	-2.35095	0.0191092	0.545392	-3.19663
ETV5	-0.360174	10.9645	-2.35024	0.0191454	0.545392	-3.19799
IZUMO3	0.0849994	0.0316382	2.34928	0.0191941	0.545392	-3.19982
TMEM221	-0.411799	4.37981	-2.3481	0.0192547	0.545392	-3.20209
AMHR2	-0.486738	3.43837	-2.34805	0.0192573	0.545392	-3.20218
SLC13A2	-1.07423	3.74477	-2.34801	0.0192592	0.545392	-3.20226
GABRA3	1.10554	3.37212	2.34611	0.0193565	0.545392	-3.20588
CCNB2	0.43088	9.45737	2.34599	0.0193628	0.545392	-3.20612
SSBP2	-0.336478	9.50856	-2.34553	0.0193861	0.545392	-3.20698
LHX5	0.767835	2.45994	2.34522	0.0194023	0.545392	-3.20758
C10orf131	-0.349401	2.37035	-2.34511	0.019408	0.545392	-3.20779
FAM47A	0.236199	0.23244	2.34455	0.0194366	0.545392	-3.20885
MACC1	-0.490805	11.2672	-2.34433	0.0194483	0.545392	-3.20929
XG	-0.648946	4.27054	-2.34427	0.0194514	0.545392	-3.2094
SSTR1	-0.673362	6.27013	-2.34368	0.0194816	0.545392	-3.21052
BDH2	-0.286071	10.047	-2.34351	0.0194907	0.545392	-3.21085
KPNA2	0.382067	12.0209	2.34232	0.0195523	0.545392	-3.21312
RANBP1	0.29308	11.3894	2.34222	0.019557	0.545392	-3.2133
PRAMEF5	0.0873534	0.0396919	2.34193	0.0195724	0.545392	-3.21386
SLAIN1	-0.420154	9.12989	-2.34107	0.0196168	0.545392	-3.21549
SERP2	-0.403057	5.83271	-2.34106	0.0196176	0.545392	-3.21552
ASAH1	-0.317107	13.9223	-2.34033	0.0196556	0.545392	-3.21691
TUBB3	0.382681	4.31837	2.34007	0.0196687	0.545392	-3.21739
HELQ	-0.216793	8.89802	-2.33902	0.0197235	0.545392	-3.21939
TTC30A	-0.311733	9.24353	-2.3387	0.0197401	0.545392	-3.22
BORA	0.307965	7.85089	2.33861	0.019745	0.545392	-3.22018
TRAV8-4	-0.445698	3.38739	-2.33727	0.019815	0.546573	-3.22272
TTC19	-0.249253	11.0389	-2.33479	0.0199458	0.549425	-3.22745
GPRC5C	-0.500093	11.6738	-2.33364	0.0200062	0.549672	-3.22963
C11orf63	-0.400842	7.65344	-2.33332	0.0200235	0.549672	-3.23025
DTYMK	0.32241	10.4054	2.33306	0.0200369	0.549672	-3.23073
MYF5	0.129688	0.0504309	2.33253	0.020065	0.549693	-3.23174
NCMAP	-0.51804	8.78176	-2.33097	0.0201477	0.550702	-3.23469
FBXO15	-0.476364	5.53579	-2.33081	0.0201567	0.550702	-3.23501
COLCA2	-0.540168	7.00962	-2.33015	0.0201916	0.550906	-3.23626
KPNA5	-0.25316	8.90861	-2.32946	0.0202285	0.551164	-3.23757
ACCS	-0.38682	9.41937	-2.32881	0.020263	0.551356	-3.23879
SESN3	-0.393407	11.2662	-2.32757	0.0203292	0.551722	-3.24114
DDX39A	0.306322	11.2976	2.32723	0.0203477	0.551722	-3.24179
RPS27L	-0.268632	11.0982	-2.32702	0.0203588	0.551722	-3.24218
ANO7	0.350167	7.05975	2.32547	0.0204426	0.553208	-3.24513
NOSTRIN	-0.399458	8.87861	-2.32498	0.0204688	0.553208	-3.24605
TNP1	0.19883	0.143992	2.32401	0.020521	0.553875	-3.24788
C9orf156	-0.222878	8.93562	-2.32264	0.0205955	0.554636	-3.25048
C7	-0.69721	10.8884	-2.32238	0.0206092	0.554636	-3.25096
PPM1L	-0.390519	8.93324	-2.32165	0.0206491	0.554636	-3.25235
WDR53	0.27176	8.63162	2.32074	0.0206984	0.554636	-3.25406
SLC3A1	-0.528256	3.39462	-2.32072	0.0206994	0.554636	-3.2541
POLK	-0.254674	9.9654	-2.32042	0.0207157	0.554636	-3.25467
CCDC13	-0.409053	5.20525	-2.31991	0.0207439	0.554636	-3.25564
DYX1C1	-0.301248	6.05111	-2.31943	0.0207702	0.554636	-3.25655
TTC25	-0.455912	6.99371	-2.3187	0.02081	0.55496	-3.25792
TPK1	-0.341974	7.77724	-2.31769	0.0208655	0.555702	-3.25984
ZRSR2	-0.244693	9.15293	-2.31598	0.0209593	0.556321	-3.26306
ZXDA	-0.2693	7.40951	-2.31582	0.0209679	0.556321	-3.26335
SLC15A2	-0.498802	9.70178	-2.31412	0.0210619	0.556321	-3.26656
CCDC150	0.422324	6.45806	2.31406	0.0210652	0.556321	-3.26667
RLN2	-0.409467	3.8292	-2.31371	0.0210848	0.556321	-3.26734
CAPS2	-0.337811	7.38887	-2.31367	0.021087	0.556321	-3.26742
DRD1	-0.721662	4.36884	-2.31352	0.0210952	0.556321	-3.2677
HYDIN	-0.712794	5.81396	-2.31268	0.0211415	0.556321	-3.26927
KIF4A	0.493579	9.33016	2.31246	0.021154	0.556321	-3.26969
RAI2	-0.375787	8.54484	-2.31225	0.0211657	0.556321	-3.27009
ADH4	0.626009	2.18879	2.31066	0.0212538	0.557181	-3.27307
TTC23	-0.262186	9.17066	-2.30938	0.0213254	0.557181	-3.27548
GPR83	0.458691	3.08366	2.30924	0.0213331	0.557181	-3.27574
SYNJ2BP	-0.227357	10.7923	-2.30869	0.0213637	0.557181	-3.27677
TBCK	-0.24048	10.0767	-2.30852	0.0213735	0.557181	-3.2771
AKAP7	-0.308692	7.8063	-2.30747	0.0214321	0.557181	-3.27906
MAOB	-0.463567	9.27349	-2.30733	0.0214401	0.557181	-3.27933
CHEK1	0.378771	9.31185	2.3072	0.0214477	0.557181	-3.27958
ERCC2	0.283604	10.302	2.30719	0.0214482	0.557181	-3.2796
FAM49A	-0.344887	9.44172	-2.30624	0.0215013	0.557839	-3.28137
TAPT1	-0.28418	10.6526	-2.30438	0.0216067	0.558699	-3.28488
GGT6	-0.850155	7.85047	-2.30406	0.0216244	0.558699	-3.28547
CXorf22	-0.753885	4.42923	-2.30296	0.0216871	0.558699	-3.28754
ARHGAP24	-0.309325	9.23398	-2.30255	0.0217099	0.558699	-3.2883
CNKSR2	-0.524677	5.5013	-2.30239	0.0217192	0.558699	-3.2886
ARHGAP44	-0.432789	9.69714	-2.30239	0.0217193	0.558699	-3.28861
TXNDC16	-0.307018	8.95301	-2.30104	0.021796	0.558699	-3.29113
SLC44A3	-0.348945	9.98641	-2.30076	0.0218121	0.558699	-3.29166
ATP1A1	-0.315714	15.2315	-2.30056	0.0218235	0.558699	-3.29204
DMXL1	-0.250687	10.4204	-2.30046	0.0218293	0.558699	-3.29223
HNMT	-0.339165	11.0594	-2.30026	0.0218405	0.558699	-3.29259
FAM72B	0.465888	5.17314	2.29871	0.0219291	0.560252	-3.2955
HRH4	-0.433589	2.66747	-2.29816	0.0219605	0.56034	-3.29652
TUBB6	0.364863	10.8862	2.29715	0.0220185	0.561108	-3.29841
DPYS	-0.539771	3.50409	-2.29616	0.0220758	0.561138	-3.30027
CCDC81	-0.431901	5.00671	-2.29588	0.0220919	0.561138	-3.3008
PDZD3	-0.570358	2.77629	-2.29544	0.0221169	0.561138	-3.30161
FMO5	-0.569089	10.6601	-2.29489	0.0221487	0.561138	-3.30263
MAMDC2	-0.600196	8.03484	-2.29421	0.0221881	0.561138	-3.30391
NTRK2	-0.601055	6.84292	-2.29282	0.0222686	0.561138	-3.3065
ARL15	-0.242462	9.59474	-2.29281	0.0222692	0.561138	-3.30652
ATP1B2	-0.408699	6.29064	-2.29195	0.0223191	0.561138	-3.30813
YDJC	0.349856	9.86421	2.29156	0.0223419	0.561138	-3.30886
CACNA2D3	-0.451977	5.83427	-2.29135	0.0223542	0.561138	-3.30925
SHROOM3	-0.355616	11.8169	-2.29123	0.0223611	0.561138	-3.30947
CAT	-0.313986	11.9332	-2.29082	0.0223854	0.561138	-3.31025
DPYSL2	-0.348521	12.5908	-2.29072	0.0223913	0.561138	-3.31044
TMEM50B	-0.268733	11.4528	-2.29038	0.0224109	0.561138	-3.31106
RIMKLA	-0.557696	8.50789	-2.289	0.0224915	0.562455	-3.31363
C2orf91	-0.536356	3.08346	-2.28785	0.0225592	0.563447	-3.31579
KIF11	0.385226	9.93521	2.28569	0.0226863	0.565917	-3.31981
KLF16	0.322673	9.78372	2.28494	0.0227302	0.566309	-3.32119
PPEF2	0.310711	1.13957	2.28298	0.0228464	0.568499	-3.32484
ABCA5	-0.347748	9.32703	-2.28183	0.0229146	0.569294	-3.32697
GSG2	0.396477	6.66051	2.28148	0.0229357	0.569294	-3.32763
TRBV4-2	-0.49809	3.46551	-2.28102	0.0229634	0.569294	-3.3285
DYNLT3	-0.253457	10.6004	-2.28035	0.0230032	0.569577	-3.32973
HIST1H2AA	0.116052	0.0871749	2.27868	0.0231031	0.570089	-3.33283
B4GALNT3	-0.488621	11.2812	-2.27834	0.0231232	0.570089	-3.33346
KCNQ1	-0.514637	10.3578	-2.2782	0.0231315	0.570089	-3.33371
TFPI	-0.475225	12.4828	-2.27811	0.0231374	0.570089	-3.3339
DLG3	-0.258698	11.5587	-2.27654	0.0232315	0.571182	-3.3368
CRIM1	-0.327429	11.7193	-2.27642	0.0232387	0.571182	-3.33702
TEKT2	-0.690317	6.05228	-2.27512	0.0233173	0.571263	-3.33943
TMEM52	0.484826	6.37867	2.27378	0.0233983	0.571263	-3.34191
CDK1	0.413757	10.2224	2.27353	0.0234135	0.571263	-3.34238
BBIP1	-0.222743	9.07722	-2.27202	0.0235054	0.571263	-3.34518
MIA	-0.680672	2.8687	-2.27191	0.023512	0.571263	-3.34538
SSX2	0.150699	0.0855937	2.27174	0.0235224	0.571263	-3.3457
PRL	0.439095	1.00559	2.27122	0.023554	0.571263	-3.34665
NTN5	0.46087	4.03321	2.27055	0.0235947	0.571263	-3.34789
CAGE1	0.45433	2.18339	2.27042	0.023603	0.571263	-3.34814
KCNK1	-0.529713	10.4615	-2.27039	0.0236048	0.571263	-3.3482
RCAN2	-0.429157	9.471	-2.27011	0.0236217	0.571263	-3.34871
OSR2	0.531507	7.27161	2.26995	0.0236315	0.571263	-3.349
ZMYND10	-0.618885	7.41739	-2.26959	0.0236537	0.571263	-3.34967
MORN3	-0.411268	6.51215	-2.26946	0.0236616	0.571263	-3.34991
BIVM	-0.289459	8.91789	-2.26934	0.0236687	0.571263	-3.35013
OLIG1	-0.653545	3.11581	-2.26773	0.0237674	0.571343	-3.3531
TMEM30B	-0.304536	11.7699	-2.26698	0.0238135	0.571343	-3.35448
SLC2A12	-0.541365	6.96108	-2.26675	0.0238278	0.571343	-3.35491
RBPJL	0.408736	1.50448	2.2659	0.0238804	0.571343	-3.35649
NAT8L	0.707921	6.00542	2.26572	0.0238913	0.571343	-3.35682
CHCHD10	0.329355	10.0926	2.26545	0.0239078	0.571343	-3.35731
TMEM163	-0.556486	10.0113	-2.26515	0.0239268	0.571343	-3.35788
MIA2	-0.571965	2.97258	-2.26462	0.0239592	0.571343	-3.35884
MGP	-0.416983	12.8463	-2.26431	0.0239783	0.571343	-3.35941
GIN1	-0.223618	7.86814	-2.26431	0.0239784	0.571343	-3.35942
CALU	0.294688	13.5599	2.26412	0.0239903	0.571343	-3.35977
GLI1	-0.471043	6.12452	-2.26306	0.0240562	0.571343	-3.36173
ZFX	-0.234894	10.5496	-2.26224	0.024107	0.571343	-3.36323
GPR31	-0.411971	1.73836	-2.2621	0.0241155	0.571343	-3.36349
TMC5	-0.458429	12.3166	-2.26198	0.0241232	0.571343	-3.36372
MED10	0.263158	10.3373	2.26191	0.0241272	0.571343	-3.36383
COL6A5	-0.619448	6.95563	-2.26005	0.0242435	0.573421	-3.36727
ABCA10	-0.451818	5.50615	-2.25904	0.0243065	0.573935	-3.36912
RMI2	0.337109	9.27122	2.25853	0.0243385	0.573935	-3.37006
PCDH1	-0.353964	11.5076	-2.25709	0.0244291	0.573935	-3.37271
ATL1	-0.314811	8.44192	-2.25707	0.0244303	0.573935	-3.37275
ADAM28	-0.438388	10.2361	-2.25707	0.0244307	0.573935	-3.37276
C17orf53	0.411787	7.89475	2.25697	0.0244367	0.573935	-3.37294
PDK2	-0.310852	9.85905	-2.25621	0.0244845	0.574307	-3.37433
SBSN	0.794199	3.26683	2.25551	0.0245291	0.574307	-3.37563
CELA2A	0.316956	0.948748	2.25498	0.0245623	0.574307	-3.37659
TRAPPC13	-0.228089	9.90975	-2.25482	0.0245722	0.574307	-3.37688
CRYZ	-0.331635	11.1227	-2.25441	0.0245981	0.574307	-3.37763
CFH	-0.397115	11.9279	-2.25397	0.0246261	0.574307	-3.37845
SPINK7	-0.40659	1.24895	-2.25243	0.0247239	0.574307	-3.38127
DMRTB1	0.271865	0.271187	2.25085	0.0248246	0.574307	-3.38417
ALDH5A1	-0.331039	10.4737	-2.25043	0.0248512	0.574307	-3.38494
KCNH5	0.670162	1.44591	2.25036	0.0248557	0.574307	-3.38506
CD3EAP	0.290311	8.00699	2.25034	0.0248569	0.574307	-3.3851
C1orf137	-0.349084	0.92147	-2.25017	0.0248683	0.574307	-3.38543
SIAE	-0.359202	11.0906	-2.24961	0.0249039	0.574307	-3.38645
ALPK1	-0.260652	10.2625	-2.24892	0.0249483	0.574307	-3.38772
FBXL17	-0.249623	10.0715	-2.24883	0.024954	0.574307	-3.38788
TMEM71	-0.429709	7.08209	-2.24854	0.0249721	0.574307	-3.3884
MYOZ1	-0.551014	5.69193	-2.24803	0.0250049	0.574307	-3.38933
SERPINC1	0.432973	2.45269	2.24746	0.0250415	0.574307	-3.39038
NPR3	-0.444826	9.38249	-2.24654	0.025101	0.574307	-3.39207
PRC1	0.390996	10.2577	2.24588	0.0251437	0.574307	-3.39328
KRT39	-0.533077	2.73104	-2.24556	0.0251641	0.574307	-3.39386
OR9A4	0.330408	0.533131	2.24527	0.0251826	0.574307	-3.39439
C10orf11	-0.306113	8.54879	-2.24516	0.0251898	0.574307	-3.39459
SLC40A1	-0.404421	12.776	-2.24478	0.0252145	0.574307	-3.39529
CETN2	-0.263742	11.5025	-2.24365	0.0252879	0.574307	-3.39736
CAPN8	-0.667825	11.2656	-2.24338	0.0253056	0.574307	-3.39786
TMEM67	-0.283806	8.92134	-2.24314	0.0253209	0.574307	-3.39829
PNMAL1	-0.647751	8.17637	-2.243	0.0253298	0.574307	-3.39854
ARRDC3	-0.328491	12.8551	-2.24277	0.025345	0.574307	-3.39897
PRAMEF12	0.214198	0.177327	2.24274	0.0253467	0.574307	-3.39901
MAT2B	-0.240573	11.8166	-2.24267	0.0253517	0.574307	-3.39916
TFR2	0.424474	6.89217	2.24242	0.0253678	0.574307	-3.39961
C4B	-0.535968	9.24662	-2.24145	0.0254308	0.574559	-3.40138
MMD2	0.231843	0.266117	2.24137	0.0254361	0.574559	-3.40153
INMT	-0.543517	9.39924	-2.24009	0.0255194	0.574857	-3.40385
ARHGAP11A	0.378589	9.3415	2.23961	0.0255507	0.574857	-3.40473
CFAP36	-0.222353	10.6604	-2.23906	0.0255872	0.574857	-3.40575
APOA4	0.442326	0.655408	2.23812	0.0256486	0.574857	-3.40745
DNAI2	-0.774739	4.43699	-2.23755	0.025686	0.574857	-3.40849
KRT27	-0.523358	2.30566	-2.23713	0.0257135	0.574857	-3.40925
GPR33	-0.354077	1.0479	-2.23713	0.0257137	0.574857	-3.40926
DGKK	-0.420835	1.11961	-2.23631	0.0257673	0.574857	-3.41074
AQP6	-0.665802	3.80923	-2.23623	0.0257731	0.574857	-3.4109
HSD17B11	-0.316629	12.0334	-2.23611	0.025781	0.574857	-3.41112
VNN2	-0.457508	7.5733	-2.23534	0.0258317	0.574857	-3.41252
SLC34A2	-0.669453	15.642	-2.23513	0.0258455	0.574857	-3.4129
BTD	-0.258508	9.63386	-2.23466	0.0258765	0.574857	-3.41375
RRM2B	-0.272494	11.2522	-2.23455	0.0258836	0.574857	-3.41395
RLBP1	0.371227	0.953729	2.23442	0.0258927	0.574857	-3.4142
BTG2	-0.390897	12.4317	-2.2342	0.0259073	0.574857	-3.4146
C4orf3	-0.217021	12.4066	-2.23215	0.026043	0.57651	-3.41832
AP3B2	-0.615345	5.22661	-2.23189	0.0260607	0.57651	-3.41881
SKP1	-0.240561	13.2056	-2.23178	0.026068	0.57651	-3.41901
CLUL1	-0.561968	5.87696	-2.23045	0.0261563	0.577447	-3.42141
RUFY3	-0.261209	10.5527	-2.22941	0.0262257	0.577447	-3.4233
REEP5	-0.223398	12.8175	-2.22933	0.0262311	0.577447	-3.42345
LHX9	0.77334	4.99584	2.22904	0.0262507	0.577447	-3.42398
SCN7A	-0.563752	8.80802	-2.22834	0.0262974	0.577447	-3.42524
CFAP61	-0.558981	4.89917	-2.22832	0.0262987	0.577447	-3.42528
CASC5	0.389333	8.59183	2.22797	0.0263224	0.577447	-3.42592
ZNF526	0.238437	9.43996	2.2277	0.0263404	0.577447	-3.42641
FAM81B	-0.659504	6.22332	-2.22506	0.0265183	0.580396	-3.4312
FAM104B	-0.248432	8.8619	-2.22485	0.0265327	0.580396	-3.43158
BTNL9	-0.526876	7.3054	-2.22408	0.0265845	0.580897	-3.43297
LHX1	0.756094	1.94828	2.22267	0.0266804	0.582357	-3.43553
GFI1B	-0.442679	2.26136	-2.22176	0.0267423	0.582467	-3.43718
NDRG2	-0.386977	10.5298	-2.22174	0.0267434	0.582467	-3.43721
PCBD2	-0.227263	8.81692	-2.21979	0.0268764	0.584729	-3.44074
XPA	-0.194597	8.89276	-2.21926	0.026913	0.584892	-3.44171
TTLL9	-0.547211	4.85319	-2.21803	0.0269972	0.585702	-3.44393
PRDM9	0.463654	0.723258	2.21786	0.0270086	0.585702	-3.44423
MFI2	0.519851	9.33612	2.21638	0.0271109	0.587287	-3.44692
LCA5	-0.343556	8.48376	-2.21518	0.0271936	0.58802	-3.44908
TAS1R1	-0.599118	3.93351	-2.21504	0.0272033	0.58802	-3.44934
PKP1	0.926175	8.15842	2.21371	0.0272951	0.588966	-3.45173
TPSAB1	-0.542848	8.71596	-2.21356	0.0273058	0.588966	-3.45201
IFT81	-0.273582	9.66153	-2.21281	0.0273573	0.589443	-3.45335
SLC22A3	-0.628466	9.70819	-2.21222	0.0273982	0.589693	-3.45441
NCAPG	0.447883	8.95038	2.21059	0.0275117	0.590821	-3.45735
ATAD2	0.341107	10.8792	2.21032	0.027531	0.590821	-3.45785
ATP10B	-0.695812	7.98983	-2.2102	0.0275389	0.590821	-3.45805
UBXN2B	-0.243093	10.6696	-2.20925	0.0276057	0.591171	-3.45977
RPS10-NUDT3	0.365559	1.29271	2.20888	0.0276315	0.591171	-3.46043
ZNF705B	0.0363411	0.0110593	2.20868	0.0276457	0.591171	-3.4608
JAG2	0.401601	10.4491	2.20829	0.0276729	0.591171	-3.4615
EFHB	-0.513498	5.47852	-2.20724	0.0277467	0.591467	-3.46339
WDR63	-0.538744	5.27985	-2.20694	0.0277673	0.591467	-3.46392
C1QTNF7	-0.544652	6.5978	-2.20659	0.0277926	0.591467	-3.46456
MAGEA12	1.1433	2.62036	2.20641	0.0278046	0.591467	-3.46487
SLC22A15	-0.341347	8.23622	-2.20544	0.0278734	0.59169	-3.46663
C1orf115	-0.417463	9.69486	-2.20543	0.0278741	0.59169	-3.46664
KIAA0430	-0.244862	11.9581	-2.2043	0.0279542	0.592622	-3.46868
GDF10	-0.605322	6.04492	-2.20397	0.027977	0.592622	-3.46926
TRIM40	-0.532712	1.26565	-2.20286	0.0280556	0.593201	-3.47126
PPIL6	-0.429827	7.43216	-2.20241	0.0280881	0.593201	-3.47208
PRRT3	-0.361677	7.90098	-2.20217	0.0281046	0.593201	-3.47249
CHRNB3	-0.331782	0.878859	-2.20192	0.0281225	0.593201	-3.47294
CYB5D2	-0.283718	9.35663	-2.20072	0.0282081	0.593463	-3.4751
DIS3L	-0.223219	10.2707	-2.20042	0.0282295	0.593463	-3.47564
METTL20	-0.240135	7.52318	-2.19914	0.028321	0.593463	-3.47794
HLA-E	-0.293193	15.1866	-2.19891	0.0283372	0.593463	-3.47834
MAPK8IP2	0.557496	8.01587	2.19874	0.0283492	0.593463	-3.47865
CDK15	-0.432281	4.6307	-2.19833	0.028379	0.593463	-3.47939
PLAC1	0.651654	3.97253	2.1972	0.02846	0.593463	-3.48141
TCF21	-0.504733	7.44111	-2.19715	0.0284638	0.593463	-3.48151
TRMT2B	-0.23337	10.2205	-2.19668	0.028497	0.593463	-3.48233
TOP2A	0.447576	11.9714	2.19587	0.0285554	0.593463	-3.48379
TXNDC11	-0.25319	12.3277	-2.19577	0.0285625	0.593463	-3.48396
HS3ST1	-0.442706	9.71183	-2.19563	0.0285731	0.593463	-3.48423
SPOCD1	0.47789	8.05158	2.19555	0.028579	0.593463	-3.48437
CRY2	-0.288286	10.9686	-2.19532	0.0285955	0.593463	-3.48478
BTF3	-0.253931	13.8955	-2.19387	0.0287002	0.593463	-3.48738
SPC25	0.379687	7.45428	2.19376	0.0287081	0.593463	-3.48757
RASL10B	0.505269	6.40338	2.1936	0.0287196	0.593463	-3.48785
CDC6	0.44109	9.52003	2.19346	0.0287294	0.593463	-3.4881
RPL3L	0.391174	3.31659	2.19345	0.0287304	0.593463	-3.48812
CHIC1	-0.287711	8.87506	-2.19331	0.0287403	0.593463	-3.48837
MYLIP	-0.288712	10.7041	-2.1931	0.0287555	0.593463	-3.48874
ARSH	-0.543877	3.60304	-2.19018	0.0289683	0.594376	-3.49397
PAGE5	0.61956	1.32406	2.19013	0.0289716	0.594376	-3.49405
NXNL1	-0.161151	0.218421	-2.18975	0.0289994	0.594376	-3.49473
ZNF493	-0.36864	8.66602	-2.18928	0.0290337	0.594376	-3.49557
OR6C2	0.128829	0.10851	2.18923	0.0290373	0.594376	-3.49566
TAAR2	0.0372738	0.0102375	2.18836	0.029101	0.594376	-3.49721
ZNF589	-0.277792	9.09166	-2.18828	0.0291072	0.594376	-3.49736
UBE2T	0.389668	9.41153	2.18827	0.0291076	0.594376	-3.49737
MAP6D1	0.366835	6.48348	2.18761	0.029156	0.594376	-3.49855
TRAV38-1	-0.364742	1.66463	-2.18711	0.029193	0.594376	-3.49945
FRZB	-0.406681	9.15107	-2.18697	0.0292027	0.594376	-3.49968
SAT1	-0.274619	14.4587	-2.18676	0.0292185	0.594376	-3.50007
TTC23L	-0.393737	4.71567	-2.18672	0.0292212	0.594376	-3.50013
GATA6	-0.406425	8.87401	-2.18644	0.0292416	0.594376	-3.50063
KBTBD4	-0.247241	8.61039	-2.18642	0.0292437	0.594376	-3.50068
TPRX1	0.126026	0.155236	2.18565	0.0292999	0.594916	-3.50204
SNX1	-0.211489	12.275	-2.18457	0.02938	0.595082	-3.50397
AC018512-1	-0.178874	0.329953	-2.18404	0.0294192	0.595082	-3.50492
UCK2	0.4283	9.99368	2.184	0.0294216	0.595082	-3.50498
ARID3A	0.338083	9.58044	2.18393	0.0294267	0.595082	-3.5051
FAM229B	-0.345733	7.9868	-2.1826	0.0295254	0.596479	-3.50747
SSX2B	0.145308	0.11632	2.18176	0.029588	0.597143	-3.50897
PDE11A	-0.516922	4.44081	-2.18066	0.0296694	0.598001	-3.51092
HYKK	-0.291763	7.42357	-2.18039	0.0296901	0.598001	-3.51141
CASP7	-0.23631	10.8506	-2.17982	0.0297319	0.598243	-3.51241
FGF21	0.324794	0.57145	2.17843	0.0298364	0.598979	-3.5149
FMO4	-0.325115	7.61784	-2.17834	0.0298431	0.598979	-3.51505
GABARAPL2	-0.223664	11.703	-2.17753	0.0299037	0.598979	-3.51649
PRR15L	-0.473967	11.0991	-2.1766	0.0299734	0.598979	-3.51814
CANX	-0.240295	15.1973	-2.17634	0.0299929	0.598979	-3.5186
GUCY1A3	-0.343248	10.1511	-2.17601	0.0300179	0.598979	-3.51919
SCOC	-0.248122	11.8772	-2.17599	0.0300194	0.598979	-3.51923
DNAI1	-0.724332	5.1241	-2.17579	0.0300342	0.598979	-3.51958
ZFHX4	0.582556	6.19252	2.17565	0.0300451	0.598979	-3.51983
C1orf158	-0.770109	3.24569	-2.17499	0.0300945	0.598979	-3.52099
PDCD2L	0.293926	8.51065	2.17489	0.0301021	0.598979	-3.52117
DTX4	-0.367553	11.5449	-2.17387	0.0301793	0.598979	-3.52299
EFCAB12	-0.495605	5.83222	-2.17361	0.0301986	0.598979	-3.52344
KCNA5	-0.440992	4.39807	-2.17308	0.030239	0.598979	-3.52439
PRDM6	-0.383607	7.94554	-2.17298	0.0302461	0.598979	-3.52455
CYSLTR1	-0.407973	8.02092	-2.17294	0.0302492	0.598979	-3.52462
FAM117A	-0.277919	9.85515	-2.17255	0.0302786	0.598979	-3.52531
KLHDC9	-0.442612	7.77259	-2.17189	0.0303286	0.598979	-3.52648
LTA4H	-0.273281	13.2306	-2.17181	0.0303352	0.598979	-3.52663
SACM1L	-0.209018	11.0954	-2.17048	0.0304357	0.600373	-3.52898
SPARCL1	-0.343962	12.6012	-2.17	0.0304727	0.600513	-3.52983
LGALS7	-0.508283	1.30168	-2.1694	0.0305183	0.600534	-3.53089
GUCY1A2	-0.386985	8.66997	-2.16907	0.0305432	0.600534	-3.53147
SNCG	0.664402	8.85665	2.16881	0.0305635	0.600534	-3.53194
SBSPON	-0.418236	6.71133	-2.16752	0.0306619	0.601879	-3.53421
ITM2A	-0.350415	9.3915	-2.16575	0.0307978	0.602954	-3.53734
SIPA1L2	-0.395072	10.8678	-2.1655	0.0308169	0.602954	-3.53778
SLC4A4	-0.525248	9.97464	-2.16452	0.0308929	0.602954	-3.53952
SEPP1	-0.415713	11.7304	-2.16364	0.0309604	0.602954	-3.54107
FAM122A	-0.198448	9.84095	-2.16363	0.0309615	0.602954	-3.54109
PBX1	-0.379014	11.0022	-2.16361	0.0309629	0.602954	-3.54112
HAS3	-0.588769	9.92229	-2.16322	0.0309933	0.602954	-3.54182
GALNT16	-0.512001	6.09704	-2.16287	0.0310202	0.602954	-3.54243
PPP1R14B	0.324208	11.9508	2.16274	0.0310302	0.602954	-3.54266
B4GALNT4	0.773816	7.61459	2.16258	0.0310424	0.602954	-3.54294
TTC37	-0.222433	11.6132	-2.16169	0.0311115	0.602954	-3.54451
RFC4	0.322464	9.53981	2.16137	0.0311359	0.602954	-3.54506
FAM69C	-0.499114	1.8052	-2.16102	0.0311635	0.602954	-3.54569
ALYREF	0.303345	11.3801	2.16065	0.0311923	0.602954	-3.54634
ART4	-0.495664	5.16901	-2.1606	0.0311962	0.602954	-3.54643
GPRIN3	-0.349934	10.12	-2.16059	0.0311971	0.602954	-3.54645
TRBV20-1	-0.432439	5.30981	-2.15956	0.0312768	0.603451	-3.54825
GOT1L1	0.193778	0.281447	2.15931	0.0312968	0.603451	-3.54871
ANO5	-0.572954	6.89895	-2.15884	0.0313335	0.603451	-3.54954
STXBP6	-0.505413	7.03412	-2.15871	0.031343	0.603451	-3.54975
SCX	0.450709	6.01845	2.15765	0.0314266	0.603987	-3.55163
KLHL33	-0.380879	2.10221	-2.15685	0.0314885	0.603987	-3.55302
BTNL8	-0.502878	3.26676	-2.15578	0.0315727	0.603987	-3.55491
KCTD14	-0.478758	8.26521	-2.15568	0.0315804	0.603987	-3.55508
NEFL	-0.763151	3.46423	-2.15568	0.031581	0.603987	-3.55509
ACKR4	-0.446788	5.04729	-2.15563	0.0315847	0.603987	-3.55518
KALRN	-0.350638	8.81552	-2.15547	0.0315974	0.603987	-3.55546
PEBP1	-0.264531	13.2887	-2.15499	0.0316352	0.603987	-3.55631
TMEM229A	-0.826823	2.52289	-2.15473	0.0316555	0.603987	-3.55676
NRXN3	-0.498146	7.76936	-2.15449	0.0316746	0.603987	-3.55719
MDM2	-0.271762	12.0746	-2.15382	0.0317274	0.603987	-3.55836
OR8B12	0.0889123	0.0534331	2.15376	0.0317318	0.603987	-3.55846
TCEANC	-0.233181	7.23581	-2.15337	0.0317622	0.603994	-3.55914
CETN3	-0.24535	9.43315	-2.15243	0.0318366	0.604308	-3.56079
C8orf34	-0.551463	6.38372	-2.15236	0.0318422	0.604308	-3.56091
THAP6	-0.201673	9.33153	-2.15155	0.0319069	0.604308	-3.56235
KLHL32	-0.451983	5.33581	-2.1514	0.0319186	0.604308	-3.56261
ACOX2	-0.410253	9.03376	-2.15126	0.0319296	0.604308	-3.56285
VILL	-0.495813	9.07211	-2.15089	0.0319593	0.604308	-3.56351
FAM154B	-0.56163	6.23174	-2.14926	0.0320887	0.604838	-3.56636
ZFP92	-0.360676	6.8314	-2.14925	0.0320895	0.604838	-3.56638
NKPD1	0.419653	3.83551	2.14924	0.0320898	0.604838	-3.56638
NR2E1	0.623338	2.51871	2.14902	0.0321078	0.604838	-3.56678
KCNK17	-0.547017	5.72551	-2.14796	0.0321925	0.605364	-3.56864
DYNC1LI2	-0.24967	12.1418	-2.14791	0.0321961	0.605364	-3.56872
SHE	-0.531841	9.66859	-2.14669	0.0322936	0.605496	-3.57085
CA10	-0.97722	3.25282	-2.14665	0.0322969	0.605496	-3.57093
TRAV27	-0.416672	2.39278	-2.14655	0.0323048	0.605496	-3.5711
KL	-0.457051	6.5758	-2.14632	0.0323237	0.605496	-3.57151
TDRD10	-0.620729	6.94506	-2.14582	0.0323634	0.605676	-3.57238
CNPY1	-0.33557	0.765424	-2.14455	0.0324659	0.605763	-3.57461
ANKRD20A3	0.103478	0.114182	2.14441	0.0324766	0.605763	-3.57484
CYP39A1	-0.461908	7.33808	-2.14403	0.0325072	0.605763	-3.57551
CLEC9A	-0.454711	4.00086	-2.14353	0.0325482	0.605763	-3.5764
PIP5K1B	-0.451042	7.98329	-2.14314	0.0325791	0.605763	-3.57707
GPD1L	-0.332415	11.3848	-2.14277	0.0326091	0.605763	-3.57771
SPATA6L	-0.364734	7.47226	-2.14162	0.0327026	0.605763	-3.57973
SLFN5	-0.301363	12.2837	-2.14151	0.0327113	0.605763	-3.57992
FIG4	-0.217874	9.82921	-2.14148	0.0327131	0.605763	-3.57996
ITGA4	-0.352372	9.49801	-2.14106	0.0327474	0.605763	-3.5807
WDR35	-0.254152	9.62131	-2.14092	0.0327589	0.605763	-3.58095
CA3	-0.553582	6.18215	-2.14048	0.0327943	0.605763	-3.58171
DDX60	-0.362626	10.7127	-2.14031	0.0328087	0.605763	-3.58202
CCDC125	-0.23518	9.94002	-2.14016	0.0328205	0.605763	-3.58227
CCRL2	-0.35994	8.1425	-2.13979	0.0328503	0.605763	-3.58291
STMND1	-0.718955	4.82723	-2.13979	0.0328508	0.605763	-3.58292
TLR5	-0.317623	8.94392	-2.13922	0.0328969	0.605985	-3.58391
ZBED3	-0.303845	9.43639	-2.1389	0.0329231	0.605985	-3.58448
DOPEY1	-0.263069	9.57075	-2.13711	0.0330691	0.606213	-3.5876
ABCA8	-0.52249	7.83409	-2.13655	0.0331149	0.606213	-3.58857
SFTPA2	-1.01116	15.0141	-2.13643	0.0331246	0.606213	-3.58878
RAP1GAP	-0.534162	11.3983	-2.13634	0.0331317	0.606213	-3.58893
ZC3H3	0.280639	10.5472	2.13597	0.0331621	0.606213	-3.58958
GRAMD1B	-0.509131	8.2082	-2.13564	0.0331892	0.606213	-3.59015
SARAF	-0.222399	13.4173	-2.13554	0.0331978	0.606213	-3.59033
GPR152	0.287827	0.948769	2.13511	0.0332332	0.606213	-3.59109
HIGD1A	-0.243011	10.8133	-2.13484	0.0332548	0.606213	-3.59154
FOXK2	0.234067	11.7655	2.13365	0.0333527	0.606213	-3.59362
SHF	-0.374948	8.28431	-2.1336	0.0333572	0.606213	-3.59371
AGGF1	-0.205913	10.6986	-2.1335	0.0333655	0.606213	-3.59389
RIIAD1	-0.603433	3.86062	-2.13247	0.0334504	0.606213	-3.59568
KIAA0825	-0.324524	6.92714	-2.13204	0.0334855	0.606213	-3.59642
CADPS2	-0.310618	11.455	-2.13181	0.033505	0.606213	-3.59683
CDKL2	-0.529037	8.27046	-2.1317	0.0335137	0.606213	-3.59701
TCTN2	-0.239011	9.87177	-2.1309	0.0335803	0.606213	-3.59841
EIF2S3L	-0.431246	4.47123	-2.13086	0.0335838	0.606213	-3.59848
SSR3	0.227	13.4069	2.13083	0.0335861	0.606213	-3.59853
ETV1	-0.408793	10.4318	-2.13053	0.0336111	0.606213	-3.59905
CST5	-0.588176	3.18342	-2.13051	0.0336127	0.606213	-3.59909
CBS	0.463756	3.95306	2.1304	0.0336215	0.606213	-3.59927
IP6K3	-0.737601	5.80636	-2.12958	0.03369	0.606213	-3.60071
TMEM37	-0.40448	9.42518	-2.12932	0.0337111	0.606213	-3.60115
PPFIA3	0.3579	8.63028	2.12895	0.0337421	0.606213	-3.60179
MS4A18	-0.442901	1.12887	-2.12879	0.0337553	0.606213	-3.60207
TEAD4	0.315579	8.99317	2.1284	0.0337873	0.606213	-3.60274
C5orf24	-0.212114	11.3932	-2.12814	0.0338094	0.606213	-3.6032
ANXA10	-0.87907	3.79137	-2.12812	0.033811	0.606213	-3.60323
FMO2	-0.463672	9.96362	-2.12703	0.0339022	0.606879	-3.60513
JAM2	-0.293558	8.78094	-2.1265	0.0339466	0.606879	-3.60605
GOLGA8J	0.115919	0.134019	2.12598	0.0339901	0.606879	-3.60695
C15orf59	-0.491327	5.84822	-2.1258	0.0340046	0.606879	-3.60725
ACOXL	-0.516543	7.10702	-2.12568	0.0340151	0.606879	-3.60747
CPED1	-0.382236	8.51795	-2.12551	0.0340295	0.606879	-3.60777
OBSL1	-0.425728	11.4524	-2.12336	0.0342096	0.609329	-3.61149
ENKD1	-0.327887	9.15369	-2.12287	0.0342507	0.609329	-3.61233
SPATA6	-0.311115	8.91378	-2.12279	0.0342579	0.609329	-3.61248
TBX1	0.548462	7.29531	2.12227	0.0343018	0.60957	-3.61338
PLCE1	-0.328794	9.42833	-2.12111	0.0343998	0.610178	-3.61539
NDC1	0.260253	10.6001	2.1209	0.0344168	0.610178	-3.61574
EZH2	0.333562	9.69126	2.12078	0.0344272	0.610178	-3.61595
PCM1	-0.271262	12.3806	-2.12014	0.0344812	0.610512	-3.61705
TTLL8	0.341784	0.845559	2.11976	0.0345136	0.610512	-3.61772
PCDH11X	-0.432048	1.50189	-2.11948	0.0345372	0.610512	-3.6182
TNFSF11	-0.597105	5.54092	-2.11912	0.0345677	0.610513	-3.61882
COX7C	-0.246887	12.9965	-2.11822	0.0346441	0.611004	-3.62037
TIGD6	-0.210619	8.187	-2.11808	0.0346563	0.611004	-3.62062
SLCO4C1	-0.575092	8.69781	-2.11764	0.0346938	0.611127	-3.62138
SNRPD1	0.25135	10.9621	2.11677	0.0347678	0.611895	-3.62288
TYRP1	-0.565056	5.89992	-2.11502	0.0349177	0.61364	-3.62591
RNF183	-0.755551	5.46238	-2.11441	0.0349696	0.61364	-3.62695
CA1	-0.521648	2.28476	-2.11416	0.0349915	0.61364	-3.62739
TTC9B	0.366108	3.09515	2.11245	0.0351385	0.61364	-3.63034
PARP16	-0.223368	9.21491	-2.11235	0.0351468	0.61364	-3.6305
NOXO1	-0.0981493	0.119821	-2.11165	0.0352073	0.61364	-3.63171
PANX2	0.52916	8.86503	2.11156	0.0352148	0.61364	-3.63186
LGALSL	-0.317943	9.63152	-2.11148	0.0352217	0.61364	-3.632
KLHL38	0.439007	3.62419	2.11145	0.0352247	0.61364	-3.63206
BRCA2	0.300528	8.44008	2.11094	0.0352687	0.61364	-3.63294
PCGF5	-0.236609	11.3724	-2.10952	0.0353914	0.61364	-3.63538
ARHGEF28	-0.413398	9.48845	-2.10935	0.0354066	0.61364	-3.63568
USP51	-0.329368	7.22163	-2.10914	0.0354242	0.61364	-3.63603
MCM2	0.369945	11.013	2.1091	0.035428	0.61364	-3.63611
TMEM150C	-0.480831	9.39906	-2.10909	0.0354287	0.61364	-3.63612
IGBP1	-0.230305	11.5663	-2.10907	0.0354309	0.61364	-3.63617
DDIAS	0.379357	7.86127	2.10868	0.0354642	0.61364	-3.63683
SH2D5	0.567994	3.24758	2.10868	0.0354646	0.61364	-3.63683
TXNDC15	-0.204107	11.2796	-2.10824	0.0355027	0.61364	-3.63759
SMIM10	-0.318346	7.39222	-2.10818	0.0355079	0.61364	-3.63769
ZP3	0.402366	7.84283	2.10817	0.0355087	0.61364	-3.63771
CXorf21	-0.34599	7.27172	-2.10646	0.0356578	0.615364	-3.64065
GYG2	-0.431386	8.81264	-2.10589	0.035707	0.615364	-3.64162
VNN3	-0.596954	5.02893	-2.10572	0.0357218	0.615364	-3.64191
CX3CR1	-0.513118	7.08288	-2.10562	0.035731	0.615364	-3.64209
SEH1L	0.225193	10.9442	2.10507	0.0357785	0.615654	-3.64303
ODF1	-0.216712	0.386878	-2.10411	0.0358627	0.616468	-3.64468
DNAJB8	0.136863	0.227846	2.1025	0.0360045	0.616468	-3.64745
CD300LG	-0.617849	3.22203	-2.10243	0.0360102	0.616468	-3.64756
DGKI	0.395427	5.31839	2.10229	0.0360226	0.616468	-3.6478
TCERG1L	-0.589992	2.11656	-2.10222	0.0360292	0.616468	-3.64793
ATP1A2	-0.535022	5.85815	-2.10214	0.0360356	0.616468	-3.64806
C18orf54	0.309074	7.47502	2.10134	0.0361066	0.616468	-3.64944
COX7B2	0.763387	1.29826	2.10132	0.0361085	0.616468	-3.64948
PIF1	0.411197	7.13997	2.10082	0.0361524	0.616468	-3.65033
ABCC12	-0.527974	2.04733	-2.10059	0.0361728	0.616468	-3.65073
OR2T35	0.0340939	0.0130395	2.09925	0.0362907	0.616468	-3.65301
PARP8	-0.237481	10.7679	-2.09907	0.0363071	0.616468	-3.65333
NPC2	-0.380555	14.3647	-2.09804	0.0363986	0.616468	-3.6551
PRAME	1.12426	6.70244	2.098	0.0364019	0.616468	-3.65516
GFM2	-0.226319	10.2686	-2.09791	0.0364096	0.616468	-3.65531
ARHGAP11B	0.33007	7.55734	2.09742	0.0364529	0.616468	-3.65614
FCER1A	-0.665965	6.72889	-2.09704	0.0364868	0.616468	-3.6568
PLEKHS1	-0.765988	8.73707	-2.09659	0.036527	0.616468	-3.65757
FOXK1	0.286991	11.3621	2.09569	0.0366076	0.616468	-3.65912
CADM3	-0.517656	6.35045	-2.09445	0.0367178	0.616468	-3.66123
DSCR4	0.463006	0.557075	2.09438	0.0367243	0.616468	-3.66135
KLRG1	-0.318857	6.01479	-2.09398	0.0367604	0.616468	-3.66204
MYZAP	-0.39109	6.0828	-2.09359	0.0367948	0.616468	-3.6627
MYLK4	-0.355474	6.1273	-2.09358	0.0367961	0.616468	-3.66272
ADAM7	-0.267084	0.441016	-2.09354	0.0367992	0.616468	-3.66278
C5	-0.512898	9.7433	-2.09345	0.0368072	0.616468	-3.66293
GPR139	0.0834824	0.0565589	2.09312	0.0368375	0.616468	-3.66351
SIAH2	0.226571	10.4477	2.09304	0.0368441	0.616468	-3.66364
GPR19	0.389072	5.32325	2.09301	0.0368473	0.616468	-3.6637
ZFP2	-0.340281	5.55692	-2.0927	0.0368749	0.616468	-3.66422
VAT1L	0.48016	5.07105	2.09257	0.0368863	0.616468	-3.66444
TESPA1	-0.360409	7.2769	-2.09222	0.036918	0.616468	-3.66504
TEPP	-0.674626	4.94761	-2.0922	0.0369198	0.616468	-3.66508
ALPP	0.748152	4.73138	2.09217	0.0369224	0.616468	-3.66513
GJD4	0.295209	1.19189	2.09189	0.0369476	0.616468	-3.6656
UGT2B15	-0.822679	3.44192	-2.0918	0.036956	0.616468	-3.66576
SLC25A14	-0.214295	8.54389	-2.09173	0.0369617	0.616468	-3.66587
USH1C	-0.837306	4.80176	-2.09088	0.0370382	0.616675	-3.66732
CHAF1A	0.289301	9.62382	2.09045	0.0370775	0.616675	-3.66807
OR1E2	0.0668429	0.0410988	2.09012	0.0371069	0.616675	-3.66862
PAPD4	-0.194549	11.0027	-2.08999	0.0371183	0.616675	-3.66884
SPATA12	-0.350187	4.67735	-2.0897	0.0371452	0.616675	-3.66935
ISM2	0.554163	2.26172	2.08879	0.0372269	0.616675	-3.67089
ERICH5	-0.675995	6.73436	-2.08859	0.0372454	0.616675	-3.67124
HDGF	0.267505	14.1152	2.08779	0.037318	0.616675	-3.6726
FAM72C	0.464841	3.67504	2.08753	0.0373409	0.616675	-3.67303
KLC3	0.557187	6.9989	2.08739	0.0373542	0.616675	-3.67328
TMEM187	-0.295006	8.94367	-2.08721	0.0373702	0.616675	-3.67358
HEXB	-0.233237	12.6109	-2.08675	0.0374118	0.616675	-3.67436
HIPK4	0.302952	3.14684	2.08586	0.0374933	0.616675	-3.67589
ULK2	-0.263125	9.94266	-2.08545	0.03753	0.616675	-3.67657
SLC9A9	-0.301315	8.38886	-2.08499	0.0375724	0.616675	-3.67737
PIGV	-0.240357	9.79098	-2.08485	0.037585	0.616675	-3.6776
TSPAN31	-0.27153	11.063	-2.08398	0.0376646	0.616675	-3.67908
TMEM202	0.109986	0.100921	2.08345	0.0377133	0.616675	-3.67999
FREM1	-0.519376	6.65425	-2.08343	0.037715	0.616675	-3.68002
MED7	-0.193944	8.86362	-2.08301	0.037753	0.616675	-3.68073
HADH	-0.248545	11.1173	-2.08235	0.0378139	0.616675	-3.68186
TRPA1	0.580377	4.06885	2.08203	0.0378432	0.616675	-3.6824
KDELR3	0.327968	11.016	2.0813	0.03791	0.616675	-3.68364
IFNA6	0.0350266	0.0122177	2.08128	0.0379116	0.616675	-3.68366
AP3M2	-0.246978	9.95347	-2.08089	0.0379481	0.616675	-3.68434
XXbac-B562F10-12	0.0923305	0.0881382	2.08071	0.0379638	0.616675	-3.68463
PRR35	0.211847	0.418608	2.08065	0.0379695	0.616675	-3.68474
SNX8	0.300708	10.9911	2.08061	0.0379736	0.616675	-3.68481
CALCA	-1.25057	4.65862	-2.0804	0.0379931	0.616675	-3.68517
RASA1	-0.260573	10.8725	-2.0801	0.0380207	0.616675	-3.68568
ROBO2	-0.558417	7.55395	-2.07925	0.0380985	0.616675	-3.68711
CSAG1	0.996103	2.8017	2.07909	0.0381136	0.616675	-3.68739
RP11-125O5-2	0.308375	0.405908	2.07903	0.0381186	0.616675	-3.68748
IGHD5-24	0.125874	0.144745	2.07876	0.0381439	0.616675	-3.68794
C1GALT1C1	-0.223777	10.5968	-2.07849	0.0381686	0.616675	-3.6884
HIST1H3F	0.471041	1.2567	2.07807	0.0382074	0.616675	-3.68911
ZCCHC10	-0.20749	9.4841	-2.07805	0.0382097	0.616675	-3.68915
SLC7A1	0.295458	11.0785	2.07791	0.0382221	0.616675	-3.68938
NEU2	0.163872	0.16946	2.07754	0.0382568	0.616675	-3.69002
NRIP2	-0.255381	7.06454	-2.07739	0.0382704	0.616675	-3.69026
PLK4	0.33547	8.4127	2.07719	0.0382896	0.616675	-3.69062
MOCS1	-0.311755	9.01637	-2.07714	0.0382942	0.616675	-3.6907
ZNF229	0.574812	7.21435	2.07713	0.0382946	0.616675	-3.69071
ZNF572	-0.348165	6.81728	-2.07599	0.0384006	0.617605	-3.69264
SUCLG2	-0.241831	11.7408	-2.07585	0.0384138	0.617605	-3.69288
EIF1AX	-0.209622	11.6463	-2.0742	0.0385672	0.618842	-3.69568
AC010184-1	0.0473746	0.0249207	2.07394	0.0385911	0.618842	-3.69611
RGS9BP	0.420613	3.55988	2.07376	0.0386078	0.618842	-3.69641
SMIM6	-0.516823	6.81026	-2.0737	0.0386141	0.618842	-3.69653
KNSTRN	0.285848	9.333	2.0728	0.0386983	0.619199	-3.69805
RP4-583P15-14	0.0975551	0.107118	2.07236	0.0387386	0.619199	-3.69878
SCARB2	-0.213502	13.7676	-2.07217	0.0387566	0.619199	-3.69911
TBXA2R	0.300747	6.84405	2.07214	0.0387597	0.619199	-3.69916
SRD5A1	0.29623	10.1759	2.07152	0.0388181	0.619379	-3.70022
F9	0.154788	0.129639	2.07134	0.0388346	0.619379	-3.70051
KRTAP19-3	0.0528017	0.0201385	2.07098	0.0388685	0.619379	-3.70112
STIL	0.323051	9.00441	2.07061	0.038903	0.619379	-3.70174
WWOX	-0.253109	8.60893	-2.07026	0.0389357	0.619379	-3.70233
ABLIM1	-0.346977	12.4925	-2.06978	0.0389816	0.619379	-3.70316
SRM	0.276659	11.4512	2.06963	0.0389949	0.619379	-3.7034
MYO1D	-0.293212	12.7692	-2.0693	0.0390264	0.619379	-3.70396
ZNF774	-0.266114	7.59293	-2.06906	0.0390485	0.619379	-3.70436
MAD2L2	0.291851	10.2835	2.06772	0.039175	0.620895	-3.70662
AC007326-1	0.434883	0.978591	2.06698	0.0392458	0.621526	-3.70788
DEPDC1B	0.417567	7.9793	2.06653	0.0392881	0.621706	-3.70864
LAMA2	-0.354695	10.115	-2.06593	0.0393447	0.622111	-3.70964
DYNC2LI1	-0.213935	9.60232	-2.06491	0.039442	0.622289	-3.71137
SOWAHA	-0.523862	4.01496	-2.06462	0.039469	0.622289	-3.71185
PCDHA11	0.575012	5.8149	2.06451	0.0394801	0.622289	-3.71205
NEK5	-0.423696	6.38179	-2.06376	0.0395509	0.622289	-3.7133
SLC52A2	0.3249	11.769	2.06368	0.039559	0.622289	-3.71344
TRAV14DV4	-0.417612	2.89927	-2.0635	0.0395758	0.622289	-3.71374
CLINT1	-0.229171	12.4813	-2.06337	0.0395878	0.622289	-3.71395
SUSD1	-0.252793	9.94642	-2.06292	0.0396312	0.622289	-3.71472
C4orf32	-0.254934	9.10854	-2.06288	0.0396348	0.622289	-3.71478
HOXD12	0.373125	0.791602	2.0603	0.0398816	0.624162	-3.71912
MYOCD	-0.547531	5.61421	-2.06014	0.0398976	0.624162	-3.7194
PEAK1	-0.260862	10.9294	-2.05968	0.0399415	0.624162	-3.72017
HMG20B	0.2626	11.363	2.05933	0.0399751	0.624162	-3.72076
FAAH2	-0.298471	9.24365	-2.05901	0.0400062	0.624162	-3.7213
TNIP3	0.510175	6.52586	2.05889	0.0400171	0.624162	-3.72149
C16orf89	-0.794107	11.7485	-2.05878	0.040028	0.624162	-3.72168
KCND3	-0.437845	7.82201	-2.05837	0.040067	0.624162	-3.72236
RNASE4	-0.3338	6.45302	-2.05837	0.0400673	0.624162	-3.72237
RGPD5	-0.221677	0.71767	-2.05778	0.0401247	0.624162	-3.72337
C10orf67	-0.521478	3.01935	-2.05709	0.0401913	0.624162	-3.72453
SPRY4	-0.319555	11.207	-2.05657	0.0402411	0.624162	-3.72539
POLR3G	0.309734	7.38336	2.05652	0.0402455	0.624162	-3.72547
RAD51AP1	0.362092	8.45807	2.05601	0.0402949	0.624162	-3.72633
HECTD2	-0.22253	8.82722	-2.05553	0.0403417	0.624162	-3.72714
ACTR3C	-0.285988	7.49923	-2.05538	0.0403563	0.624162	-3.72739
ASIC3	0.45112	5.99226	2.05515	0.0403785	0.624162	-3.72778
CCNA2	0.384266	9.45197	2.05507	0.0403863	0.624162	-3.72791
NHSL2	-0.383793	5.67342	-2.05482	0.0404108	0.624162	-3.72833
C9orf135	-0.749987	4.64716	-2.05461	0.0404311	0.624162	-3.72868
RAB9A	-0.216997	10.1449	-2.05457	0.0404351	0.624162	-3.72875
P2RY14	-0.327197	7.13731	-2.05427	0.040464	0.624162	-3.72925
SERPINB8	-0.273455	9.43578	-2.05388	0.0405021	0.624162	-3.72991
ADCY5	-0.509246	7.48849	-2.05385	0.0405045	0.624162	-3.72995
TRPV4	-0.397727	8.45043	-2.05352	0.0405365	0.624162	-3.7305
DSCR8	0.671374	1.31613	2.05295	0.0405921	0.624162	-3.73146
MYH13	0.437936	2.28264	2.05218	0.0406677	0.624162	-3.73276
ZNF256	0.31639	7.29306	2.05211	0.0406745	0.624162	-3.73288
RNASEL	-0.247206	9.72147	-2.05205	0.0406804	0.624162	-3.73298
CDKL1	-0.332048	6.47983	-2.05124	0.0407591	0.624162	-3.73433
GSN	-0.301979	14.2021	-2.05117	0.0407663	0.624162	-3.73445
TEX19	0.541071	2.03966	2.05075	0.0408069	0.624162	-3.73515
NFATC3	-0.248784	10.1839	-2.05045	0.0408367	0.624162	-3.73566
TAPBPL	-0.308335	10.6644	-2.05012	0.0408689	0.624162	-3.73621
FAM172A	-0.21707	9.98479	-2.04995	0.0408856	0.624162	-3.73649
DLX3	-0.638335	6.47313	-2.04931	0.0409486	0.624162	-3.73757
ABCB11	-0.486964	2.26521	-2.04832	0.0410459	0.624162	-3.73922
OR51T1	0.0721775	0.0385527	2.04813	0.041064	0.624162	-3.73953
TDRP	-0.33664	10.0024	-2.04802	0.0410752	0.624162	-3.73972
NIPSNAP3B	-0.275895	6.04205	-2.04799	0.041078	0.624162	-3.73977
TRBV20OR9-2	0.202536	0.29972	2.04762	0.041114	0.624162	-3.74038
HSPA6	0.430647	8.6921	2.0474	0.0411363	0.624162	-3.74076
RP11-446E24-4	0.259522	1.19117	2.04724	0.0411513	0.624162	-3.74101
FAM216B	-0.786075	5.81902	-2.04721	0.0411547	0.624162	-3.74107
ZNF354B	-0.249147	8.24432	-2.04696	0.0411792	0.624162	-3.74149
PCDHGA10	-0.423632	6.74174	-2.04691	0.0411839	0.624162	-3.74157
SLCO6A1	0.591134	1.50689	2.04651	0.041224	0.624298	-3.74225
POC1A	0.310905	8.6057	2.04562	0.0413113	0.624591	-3.74372
ENPP4	-0.280292	10.9511	-2.04545	0.041328	0.624591	-3.74401
FRMPD2	-0.64734	3.5205	-2.04536	0.0413373	0.624591	-3.74416
BRCC3	-0.219562	10.4587	-2.045	0.0413725	0.624591	-3.74476
FAM107A	-0.468426	8.21786	-2.04474	0.0413989	0.624591	-3.7452
SAP30L	-0.215423	10.4172	-2.04378	0.0414935	0.625043	-3.74679
FAM150B	-0.458728	4.41096	-2.04333	0.0415387	0.625043	-3.74755
C2orf73	-0.534346	3.1217	-2.0431	0.0415614	0.625043	-3.74794
TCEB3CL	0.0374495	0.0169999	2.04305	0.041566	0.625043	-3.74801
DUOX2	-0.652734	7.37696	-2.04287	0.0415844	0.625043	-3.74832
MLPH	-0.422543	12.7441	-2.04213	0.0416575	0.625443	-3.74955
ESRRG	-0.603788	5.63353	-2.04197	0.0416734	0.625443	-3.74981
VWA3A	-0.695479	5.12172	-2.04138	0.041733	0.625744	-3.75081
RP11-903H12-5	-0.384953	3.30714	-2.04098	0.0417721	0.625744	-3.75146
NR1I3	0.311793	4.48537	2.04066	0.0418041	0.625744	-3.752
PRORY	0.270621	0.205196	2.04036	0.0418341	0.625744	-3.7525
KRT86	0.451368	6.86629	2.04015	0.0418558	0.625744	-3.75286
KLK12	-1.08999	4.70225	-2.0399	0.0418804	0.625744	-3.75327
CMYA5	-0.379937	7.50432	-2.0391	0.0419606	0.626477	-3.7546
ATP5S	-0.203622	10.0997	-2.03769	0.0421017	0.627888	-3.75694
EDNRB	-0.376758	9.04724	-2.03753	0.0421177	0.627888	-3.75721
TRBV7-9	-0.405988	4.52473	-2.03523	0.0423495	0.630876	-3.76103
CTB-96E2-2	0.0460905	0.0122177	2.03379	0.042495	0.632573	-3.76342
TMEM17	-0.27626	7.34091	-2.03299	0.042576	0.633037	-3.76475
BMP3	-0.68553	9.06747	-2.03286	0.0425892	0.633037	-3.76497
KLK2	0.479711	1.52302	2.0309	0.0427888	0.634274	-3.76823
IFT172	-0.264915	10.3194	-2.03024	0.0428564	0.634274	-3.76932
PEX5L	0.485457	4.03959	2.03021	0.0428593	0.634274	-3.76937
YTHDC2	-0.213562	10.3962	-2.02996	0.0428848	0.634274	-3.76979
TRAPPC2	-0.198862	9.46259	-2.02965	0.042916	0.634274	-3.77029
ACSBG1	-0.400594	4.37917	-2.02923	0.0429592	0.634274	-3.77099
HPGDS	-0.474973	6.99222	-2.02914	0.0429684	0.634274	-3.77114
PHACTR1	-0.351461	9.05808	-2.0289	0.0429929	0.634274	-3.77154
PJA2	-0.219786	12.3583	-2.02851	0.0430331	0.634274	-3.77219
MAST4	-0.300294	11.0244	-2.0282	0.043065	0.634274	-3.77271
C16orf54	-0.371882	7.92858	-2.02798	0.0430868	0.634274	-3.77306
DNAL1	-0.209616	9.83359	-2.02796	0.0430895	0.634274	-3.7731
E2F2	0.358974	8.02557	2.02747	0.043139	0.634274	-3.7739
SCN11A	-0.378065	3.37451	-2.02732	0.0431543	0.634274	-3.77415
PSG11	0.226024	0.189576	2.02712	0.0431753	0.634274	-3.77449
CCDC129	-0.881702	4.43367	-2.02705	0.0431822	0.634274	-3.7746
TMEM9B	-0.207263	11.5708	-2.02679	0.0432093	0.634274	-3.77504
ESCO2	0.358736	7.57188	2.026	0.0432901	0.634996	-3.77634
ZNF695	0.604206	4.62264	2.02533	0.0433592	0.635544	-3.77745
FAM47E	-0.344139	6.64571	-2.02463	0.0434317	0.63562	-3.77861
SLC44A4	-0.512259	12.1314	-2.02419	0.0434773	0.63562	-3.77934
ST6GALNAC6	-0.257028	11.2662	-2.02372	0.0435258	0.63562	-3.78012
TRIO	0.283052	12.5282	2.0236	0.0435382	0.63562	-3.78031
SAR1B	-0.189534	11.6581	-2.0235	0.0435481	0.63562	-3.78047
ZNF300	0.434014	7.52305	2.02344	0.0435542	0.63562	-3.78057
KCNJ14	0.318901	6.13433	2.023	0.0436003	0.63583	-3.78131
EPB41L4A	-0.366301	8.55535	-2.02265	0.0436356	0.635882	-3.78187
RBBP7	-0.213563	12.2648	-2.02191	0.0437127	0.636544	-3.7831
MGAT4C	0.517474	2.19948	2.02135	0.0437711	0.636933	-3.78403
GLB1	-0.232368	12.0035	-2.02071	0.0438373	0.637434	-3.78508
EMB	-0.356736	11.8372	-2.01974	0.0439381	0.637437	-3.78668
ADCY6	-0.280175	11.1146	-2.01963	0.0439494	0.637437	-3.78686
BTG1	-0.241585	12.7598	-2.01953	0.0439601	0.637437	-3.78702
PDSS1	0.241598	7.89914	2.01896	0.0440196	0.637437	-3.78797
ACY3	-0.499326	6.69543	-2.01868	0.0440486	0.637437	-3.78842
SRR	-0.220523	7.99766	-2.01841	0.0440766	0.637437	-3.78887
C2orf82	0.379217	5.92835	2.01826	0.044093	0.637437	-3.78913
IGSF3	-0.309154	11.3363	-2.01822	0.0440969	0.637437	-3.78919
CDR2L	0.322714	10.5372	2.01779	0.0441422	0.637437	-3.7899
SCML1	-0.302023	8.52797	-2.01726	0.0441978	0.637437	-3.79078
RNF128	-0.582975	9.20676	-2.01707	0.0442167	0.637437	-3.79107
PTCHD1	-0.610592	4.55837	-2.01701	0.044223	0.637437	-3.79117
USP17L3	0.0417066	0.0116968	2.01637	0.0442901	0.637437	-3.79223
CES4A	-0.409119	7.99158	-2.01595	0.0443346	0.637437	-3.79293
XCR1	-0.441096	5.90161	-2.01592	0.0443379	0.637437	-3.79298
DET1	-0.242208	7.88722	-2.01583	0.0443474	0.637437	-3.79313
ZNF222	0.215638	7.02739	2.01555	0.0443771	0.637437	-3.79359
CDY1	0.0166667	0.0019802	2.01431	0.0445071	0.63753	-3.79562
KRTAP6-2	0.0166667	0.0019802	2.01431	0.0445071	0.63753	-3.79562
RP11-350O14-18	0.0166667	0.0019802	2.01431	0.0445071	0.63753	-3.79562
MKI67	0.409579	11.3333	2.01426	0.044512	0.63753	-3.7957
RDH5	-0.343155	5.0537	-2.01377	0.0445643	0.63753	-3.79652
TRDV2	0.184871	0.347745	2.01367	0.0445741	0.63753	-3.79667
CDSN	-0.401873	1.71622	-2.01337	0.0446061	0.637534	-3.79717
FABP9	0.220133	0.346902	2.01221	0.0447286	0.637746	-3.79908
OR6C75	0.0572997	0.0328415	2.01221	0.0447289	0.637746	-3.79908
CEP120	-0.210419	9.93467	-2.0121	0.0447405	0.637746	-3.79926
CDK5R2	0.664535	3.44916	2.01183	0.0447685	0.637746	-3.7997
CASP1	-0.309578	9.98239	-2.01173	0.0447797	0.637746	-3.79987
GPR116	-0.469601	12.778	-2.00903	0.0450664	0.640555	-3.8043
FGFBP2	-0.427795	3.94808	-2.0086	0.0451122	0.640555	-3.80501
RABGAP1L	-0.227183	11.3723	-2.00853	0.0451195	0.640555	-3.80512
MR1	-0.256726	11.3584	-2.00841	0.0451318	0.640555	-3.80531
SLC25A1	0.265824	11.7389	2.00837	0.0451365	0.640555	-3.80538
MS4A8	-0.892506	5.92208	-2.00801	0.0451751	0.640651	-3.80598
ATG10	-0.202233	8.58823	-2.0071	0.0452715	0.640775	-3.80746
RORA	-0.311688	9.60397	-2.00703	0.0452788	0.640775	-3.80757
KRT23	-0.795412	5.08912	-2.00703	0.0452796	0.640775	-3.80758
MROH6	0.448498	10.5187	2.00575	0.045416	0.641185	-3.80967
ZNF763	-0.282491	5.94558	-2.00572	0.0454189	0.641185	-3.80972
PTPRD	-0.394616	7.90601	-2.00485	0.0455127	0.641185	-3.81115
THTPA	-0.25907	8.13019	-2.00448	0.0455521	0.641185	-3.81175
IL1RL1	-0.561982	6.70709	-2.00441	0.0455596	0.641185	-3.81186
PCNXL2	-0.277675	9.54615	-2.0041	0.0455928	0.641185	-3.81237
SMIM2	-0.313639	1.2346	-2.00398	0.045606	0.641185	-3.81257
FGF5	0.587684	1.99429	2.00358	0.0456495	0.641185	-3.81323
SCTR	-0.754861	8.37219	-2.00317	0.0456936	0.641185	-3.8139
ZSCAN4	-0.597491	2.84429	-2.00282	0.0457308	0.641185	-3.81447
ADH1B	-0.78141	9.41302	-2.00269	0.0457454	0.641185	-3.81469
SYTL2	-0.337597	10.7619	-2.00257	0.0457582	0.641185	-3.81488
C6orf201	-0.360455	3.28236	-2.00237	0.0457793	0.641185	-3.8152
CRBN	-0.197406	10.347	-2.00236	0.0457804	0.641185	-3.81522
PLA2G4F	-0.520293	8.47142	-2.0023	0.0457875	0.641185	-3.81533
DHRS12	-0.228904	8.98519	-2.00182	0.045839	0.641458	-3.81611
HHIPL2	0.845965	6.22452	2.0012	0.0459053	0.641939	-3.81711
SNX25	-0.29035	10.4235	-2.0009	0.0459387	0.641959	-3.81762
NSUN2	0.232721	12.1576	2.00023	0.0460111	0.642523	-3.81871
C4orf19	-0.553381	7.51255	-1.99838	0.0462115	0.644874	-3.82173
UBA7	-0.286459	11.2802	-1.99753	0.0463042	0.645718	-3.82312
TMEM128	-0.210981	10.0569	-1.9971	0.0463509	0.645821	-3.82382
ERO1LB	-0.404695	9.68148	-1.99687	0.0463759	0.645821	-3.82419
SMIM11	-0.149581	0.627548	-1.99642	0.0464253	0.645944	-3.82493
POU4F3	0.329557	1.60772	1.9962	0.046449	0.645944	-3.82528
ARHGEF6	-0.293188	9.98669	-1.9955	0.0465255	0.646029	-3.82642
TNFSF9	0.413326	7.49436	1.99507	0.0465722	0.646029	-3.82712
CXCR2	-0.428835	5.67317	-1.99483	0.0465985	0.646029	-3.82751
NPC1L1	-0.695054	5.03785	-1.99447	0.0466384	0.646029	-3.8281
ABCC4	-0.344992	10.5751	-1.99439	0.0466471	0.646029	-3.82823
CELSR3	0.430873	9.12854	1.99438	0.0466482	0.646029	-3.82825
HEMGN	-0.313908	1.33094	-1.99335	0.0467614	0.647011	-3.82993
HSD17B8	-0.31351	9.35765	-1.99314	0.0467835	0.647011	-3.83026
GPRIN1	0.376182	8.56942	1.99277	0.0468248	0.647062	-3.83087
VIT	-0.430765	2.38017	-1.99227	0.04688	0.647062	-3.83169
SDC2	-0.317292	10.8678	-1.99223	0.0468839	0.647062	-3.83174
BRIP1	0.34865	8.17729	1.99117	0.0470013	0.647199	-3.83348
TFG	0.205694	12.4547	1.99081	0.0470408	0.647199	-3.83406
BEND5	-0.400823	6.72993	-1.99075	0.0470473	0.647199	-3.83416
IRX6	-0.729988	5.65905	-1.99058	0.0470656	0.647199	-3.83443
FAM169B	-0.621685	1.76847	-1.99042	0.047084	0.647199	-3.8347
KIF19	-0.561805	6.02968	-1.99031	0.0470954	0.647199	-3.83486
VPS13C	-0.255419	11.9367	-1.9901	0.0471194	0.647199	-3.83522
FAM126A	0.327944	10.6655	1.98932	0.0472054	0.647505	-3.83648
FKBP4	0.297857	12.2249	1.98931	0.0472062	0.647505	-3.83649
MIS18A	0.24469	9.12822	1.989	0.0472411	0.647542	-3.83701
TMEM125	-0.379034	11.724	-1.98733	0.047426	0.649632	-3.83971
LONRF1	-0.227679	9.49823	-1.98699	0.0474636	0.649649	-3.84026
PTPRN2	-0.499125	8.96211	-1.98674	0.0474919	0.649649	-3.84067
SFTPA1	-0.979814	14.5639	-1.98642	0.0475272	0.649689	-3.84119
EMC3	-0.205944	11.4571	-1.98572	0.0476052	0.649887	-3.84233
CDC42SE2	-0.20259	12.1133	-1.98571	0.0476064	0.649887	-3.84234
MC5R	-0.402161	1.40864	-1.98455	0.0477355	0.650989	-3.84422
SSC4D	0.389073	6.40307	1.9844	0.047752	0.650989	-3.84446
SPA17	-0.279038	8.80119	-1.9834	0.0478646	0.652082	-3.84609
GARS	0.223931	12.5295	1.98213	0.0480071	0.65263	-3.84815
PINLYP	-0.33036	6.17452	-1.98207	0.0480134	0.65263	-3.84824
SGCA	-0.443365	6.99835	-1.98176	0.0480483	0.65263	-3.84874
C5orf49	-0.562821	6.77356	-1.98155	0.0480723	0.65263	-3.84909
KIF3C	0.387748	9.45761	1.98132	0.048098	0.65263	-3.84946
NUP155	0.253554	11.2067	1.9813	0.0480998	0.65263	-3.84948
KLRF1	-0.413304	4.91128	-1.98062	0.0481762	0.653225	-3.85058
AKTIP	-0.205214	10.2535	-1.97978	0.0482706	0.653937	-3.85194
RP11-506B6-7	0.101708	0.129874	1.97958	0.0482939	0.653937	-3.85227
TRAV13-2	-0.371529	3.01501	-1.97775	0.0485009	0.654373	-3.85523
DNAH9	-0.783429	5.57388	-1.97772	0.0485036	0.654373	-3.85527
SHC1	0.25518	12.9501	1.97755	0.0485237	0.654373	-3.85556
SUMF1	-0.217096	11.0861	-1.97633	0.0486609	0.654373	-3.85751
FAM3D	-0.656733	5.99206	-1.97632	0.0486628	0.654373	-3.85754
IRX5	-0.539077	8.85697	-1.97621	0.0486755	0.654373	-3.85772
HPDL	0.491697	5.56747	1.97603	0.048696	0.654373	-3.85801
FAM177B	-0.577079	6.0703	-1.97581	0.0487201	0.654373	-3.85835
LONP2	-0.20226	12.0673	-1.97569	0.0487336	0.654373	-3.85854
APOBEC3H	-0.37548	5.69559	-1.97551	0.0487541	0.654373	-3.85884
C11orf1	-0.252996	9.34509	-1.9744	0.0488807	0.654373	-3.86063
TRGV4	-0.388247	2.69925	-1.9742	0.0489036	0.654373	-3.86095
PHC1	-0.262121	8.5084	-1.97409	0.0489163	0.654373	-3.86113
FXYD3	-0.552365	11.56	-1.97379	0.0489506	0.654373	-3.86162
TTLL7	-0.423222	7.4911	-1.97373	0.0489575	0.654373	-3.86171
AP1S2	-0.269869	9.83226	-1.97326	0.0490117	0.654373	-3.86248
LINGO2	0.535382	2.31376	1.97302	0.0490384	0.654373	-3.86286
IKBKB	-0.262083	11.6158	-1.97265	0.0490811	0.654373	-3.86346
IL6ST	-0.253359	13.2169	-1.97245	0.0491034	0.654373	-3.86377
COL4A3BP	-0.217973	11.0721	-1.97242	0.049107	0.654373	-3.86382
LMOD3	-0.293584	3.91018	-1.97233	0.049117	0.654373	-3.86396
CDC14A	-0.263958	8.33975	-1.97232	0.0491186	0.654373	-3.86399
PAX9	0.538248	8.17618	1.97194	0.0491617	0.654373	-3.86459
NEK4	-0.20278	9.91433	-1.97186	0.049171	0.654373	-3.86472
TRIM61	-0.423151	3.70225	-1.97153	0.0492089	0.654373	-3.86526
AGA	-0.27473	10.5338	-1.97135	0.0492298	0.654373	-3.86555
GGTLC1	-0.827081	7.50167	-1.97118	0.0492487	0.654373	-3.86582
DCDC2	-0.581565	7.02778	-1.97105	0.0492641	0.654373	-3.86603
TRIM43	0.240616	0.320454	1.97043	0.0493355	0.654373	-3.86703
PLXNB1	-0.318701	11.6874	-1.96962	0.0494283	0.654373	-3.86833
RAB36	-0.367932	8.74846	-1.96909	0.0494893	0.654373	-3.86918
CAPSL	-0.72244	4.46078	-1.96909	0.0494894	0.654373	-3.86919
C19orf48	0.295127	10.8291	1.96886	0.0495164	0.654373	-3.86956
ERMAP	-0.236377	9.41807	-1.96881	0.0495222	0.654373	-3.86964
AUH	-0.204879	8.96408	-1.96846	0.0495621	0.654373	-3.8702
ATRX	-0.225336	11.8215	-1.96831	0.0495798	0.654373	-3.87045
OLFM2	0.373299	9.10098	1.96803	0.0496115	0.654373	-3.87089
CYYR1	-0.262666	8.95798	-1.968	0.0496153	0.654373	-3.87094
PURA	-0.221997	10.543	-1.96732	0.0496939	0.654373	-3.87204
GPR27	-0.521907	6.17515	-1.96726	0.0497008	0.654373	-3.87213
ATP13A4	-0.662317	9.56357	-1.96717	0.0497114	0.654373	-3.87228
HOXC8	0.636921	4.17415	1.9668	0.0497542	0.654373	-3.87287
TUBA3E	0.363591	1.14037	1.96661	0.049776	0.654373	-3.87318
PSMG3	0.279491	10.77	1.96637	0.049804	0.654373	-3.87357
PLXNA1	0.285559	12.133	1.96632	0.0498088	0.654373	-3.87363
UAP1	0.230558	11.7719	1.96618	0.049825	0.654373	-3.87386
TYMS	0.312141	9.84309	1.96574	0.0498769	0.654626	-3.87458
ITM2B	-0.22087	14.6719	-1.96462	0.0500063	0.655046	-3.87637
MASTL	0.239668	9.45284	1.96453	0.0500174	0.655046	-3.87652
RBMY1F	0.0717155	0.0201385	1.96449	0.0500221	0.655046	-3.87658
GPM6B	-0.342068	8.32096	-1.96421	0.0500544	0.655046	-3.87703
FAM198A	-0.370831	6.18889	-1.96398	0.0500804	0.655046	-3.87739
ADAMTS8	-0.551512	6.75181	-1.96375	0.0501077	0.655046	-3.87777
GNAT1	0.325379	0.764074	1.9635	0.0501372	0.655046	-3.87817
ELANE	-0.53381	2.91403	-1.96275	0.050224	0.655753	-3.87937
L34079-2	0.123256	0.197052	1.96163	0.050355	0.657036	-3.88117
MRPS27	-0.208876	11.3443	-1.96075	0.0504582	0.657451	-3.88258
ARID4A	-0.209482	10.142	-1.96065	0.0504693	0.657451	-3.88273
CHAC1	0.352231	7.5903	1.9603	0.0505101	0.657451	-3.88329
PITX3	0.348498	1.43668	1.9598	0.0505687	0.657451	-3.88409
PHYKPL	-0.237721	10.6296	-1.95875	0.0506922	0.657451	-3.88577
POTEM	0.247003	0.85746	1.95854	0.0507174	0.657451	-3.88612
SDR42E2	-0.352291	2.75271	-1.9584	0.0507338	0.657451	-3.88634
BARD1	0.237954	9.24042	1.95817	0.050761	0.657451	-3.88671
EFNA3	0.350648	7.76012	1.958	0.05078	0.657451	-3.88697
RETSAT	-0.247056	11.6372	-1.95779	0.0508054	0.657451	-3.88732
OR7A17	0.0455428	0.0196176	1.95756	0.0508328	0.657451	-3.88769
PPWD1	-0.196927	9.97435	-1.95743	0.0508477	0.657451	-3.88789
LIPK	-0.583728	1.95351	-1.95724	0.05087	0.657451	-3.88819
GAPDHS	0.283917	0.92143	1.95721	0.050874	0.657451	-3.88825
GBX2	0.491017	1.84648	1.95711	0.0508854	0.657451	-3.8884
NUDT9	-0.205714	10.5025	-1.95678	0.0509248	0.657451	-3.88893
LALBA	0.116004	0.134925	1.95662	0.0509434	0.657451	-3.88919
BZW2	0.231936	12.0498	1.9561	0.0510047	0.657485	-3.89002
ARHGEF12	-0.228895	13.1665	-1.95604	0.0510115	0.657485	-3.89011
PAIP2B	-0.316674	8.98708	-1.9553	0.0510988	0.658187	-3.89129
HOXC6	0.608116	5.82885	1.95497	0.0511381	0.658253	-3.89182
KLHL3	-0.298473	8.01099	-1.95438	0.0512078	0.658253	-3.89276
DZANK1	-0.254832	7.7696	-1.95339	0.0513254	0.658253	-3.89434
AGXT	0.454659	1.26528	1.95338	0.0513262	0.658253	-3.89435
TRAJ31	-0.263534	0.627326	-1.95317	0.0513517	0.658253	-3.8947
RP6-24A23-6	0.164376	0.163632	1.95241	0.0514422	0.658253	-3.89591
ZNF598	0.284037	10.8833	1.95218	0.0514691	0.658253	-3.89627
GLB1L	-0.244161	8.83105	-1.95206	0.0514838	0.658253	-3.89647
CLEC14A	-0.282863	9.88247	-1.9519	0.051503	0.658253	-3.89672
BHLHA9	0.142963	0.22556	1.95173	0.0515234	0.658253	-3.897
LEAP2	-0.330639	5.19087	-1.95126	0.0515792	0.658253	-3.89774
C6orf195	0.359086	1.96407	1.95102	0.0516081	0.658253	-3.89813
HIST1H4L	0.342365	0.498904	1.95096	0.0516147	0.658253	-3.89822
CRHBP	-0.354824	3.20834	-1.95076	0.0516389	0.658253	-3.89854
RTP2	0.230793	0.489717	1.95063	0.0516538	0.658253	-3.89874
PUS7	0.235999	9.96519	1.9506	0.0516577	0.658253	-3.89879
GPR160	-0.349292	10.6562	-1.95031	0.0516927	0.658253	-3.89926
ZNF71	0.244768	8.73083	1.9496	0.0517774	0.658253	-3.90039
LDHD	-0.427462	8.4408	-1.94897	0.0518528	0.658253	-3.90139
LRP8	0.329799	9.48615	1.94896	0.0518541	0.658253	-3.90141
TIMM50	0.241879	11.3708	1.94876	0.0518781	0.658253	-3.90173
HIST2H2AC	0.406727	4.62019	1.94783	0.0519893	0.658253	-3.9032
LMBRD1	-0.211827	11.3406	-1.94753	0.0520253	0.658253	-3.90368
SULT1C2	-0.579518	8.75801	-1.9469	0.0521014	0.658253	-3.90469
IL13RA2	-0.57325	4.88339	-1.94608	0.0521994	0.658253	-3.90598
GRIN3A	-0.312186	5.45314	-1.94505	0.052324	0.658253	-3.90763
ZNF30	0.248078	7.58866	1.9444	0.0524019	0.658253	-3.90865
EXPH5	-0.311834	10.2451	-1.94377	0.0524784	0.658253	-3.90966
TNR	-0.48005	3.71276	-1.94327	0.0525386	0.658253	-3.91045
PFKFB1	-0.298867	3.52729	-1.94325	0.0525413	0.658253	-3.91048
UTP14C	-0.213894	10.2724	-1.94307	0.0525632	0.658253	-3.91077
ABHD14B	-0.256005	11.4094	-1.94292	0.0525816	0.658253	-3.91101
NDFIP1	-0.189075	12.6138	-1.94263	0.052617	0.658253	-3.91147
SLC26A9	-0.668566	9.78827	-1.9423	0.0526564	0.658253	-3.91199
SECISBP2L	-0.264284	11.5725	-1.94227	0.0526599	0.658253	-3.91204
SYT5	0.615521	3.85874	1.94184	0.0527131	0.658253	-3.91273
PDK3	-0.26577	8.65305	-1.94134	0.0527736	0.658253	-3.91352
CSRP3	0.33616	0.870283	1.94128	0.0527811	0.658253	-3.91362
WIPI1	0.20958	10.303	1.94126	0.0527825	0.658253	-3.91364
BLM	0.29604	8.43557	1.94107	0.0528064	0.658253	-3.91395
NSMAF	-0.190307	10.5848	-1.94096	0.0528191	0.658253	-3.91412
CAMK2B	-0.616004	4.85629	-1.94083	0.0528357	0.658253	-3.91433
TP73	-0.384557	7.74667	-1.94065	0.0528576	0.658253	-3.91462
ORC6	0.332203	8.16381	1.94033	0.052896	0.658253	-3.91512
PPIP5K1	-0.232036	9.00782	-1.94	0.0529359	0.658253	-3.91564
CXADR	-0.29029	11.2779	-1.93989	0.0529504	0.658253	-3.91582
HLA-DOA	-0.399481	11.1402	-1.93978	0.052963	0.658253	-3.91599
STPG2	-0.347545	3.1172	-1.93971	0.0529717	0.658253	-3.9161
OTOS	0.379772	0.691105	1.9396	0.0529856	0.658253	-3.91628
PRRG4	-0.265338	10.7945	-1.93936	0.0530149	0.658253	-3.91666
BAMBI	-0.51057	9.03462	-1.93927	0.053025	0.658253	-3.91679
CPVL	-0.373777	10.2923	-1.93927	0.0530257	0.658253	-3.9168
CTTNBP2	-0.40724	6.28913	-1.93921	0.0530324	0.658253	-3.91689
ACADSB	-0.290025	10.6248	-1.93909	0.0530469	0.658253	-3.91708
PTPRT	-0.74356	5.07639	-1.93906	0.0530516	0.658253	-3.91714
SHKBP1	0.252981	11.8137	1.93892	0.053068	0.658253	-3.91735
NEUROD1	-0.707631	1.46742	-1.93887	0.0530748	0.658253	-3.91744
DBN1	0.312541	12.1262	1.93843	0.0531285	0.658253	-3.91814
FZD7	-0.291824	9.44041	-1.9383	0.0531443	0.658253	-3.91834
KCNN2	-0.348294	6.00176	-1.93818	0.053159	0.658253	-3.91853
UBASH3B	-0.331436	8.97705	-1.93793	0.0531888	0.658253	-3.91892
CDKN3	0.38541	8.21457	1.93782	0.0532027	0.658253	-3.9191
YKT6	0.233012	12.4219	1.93781	0.0532044	0.658253	-3.91912
TRIB3	0.337376	10.4136	1.93708	0.0532934	0.658253	-3.92027
LPL	-0.515063	10.1789	-1.937	0.0533025	0.658253	-3.92039
OR4M1	0.0350266	0.0122177	1.93677	0.0533318	0.658253	-3.92077
EXD2	-0.202409	10.4612	-1.9366	0.0533518	0.658253	-3.92102
PELI2	-0.343556	9.38166	-1.93653	0.0533611	0.658253	-3.92114
C10orf76	-0.18051	10.6089	-1.93649	0.0533657	0.658253	-3.9212
ZNF486	-0.521278	8.99128	-1.93591	0.0534366	0.658395	-3.92212
ITFG1	-0.206931	11.7059	-1.93586	0.0534427	0.658395	-3.9222
KIF27	-0.235591	7.56383	-1.93558	0.0534777	0.658421	-3.92265
GINS2	0.351031	8.70651	1.93527	0.0535154	0.658482	-3.92313
C1orf127	-0.430286	5.26252	-1.93443	0.0536188	0.658885	-3.92446
OR52E2	0.194604	0.160579	1.93429	0.0536357	0.658885	-3.92468
CTAGE15	-0.52619	2.34693	-1.93421	0.0536465	0.658885	-3.92482
CCDC169	0.449012	5.58132	1.93387	0.0536881	0.658992	-3.92535
TMEM253	-0.342293	2.24245	-1.93344	0.0537411	0.659152	-3.92603
EIF3B	0.239136	13.3747	1.93319	0.0537713	0.659152	-3.92641
DNA2	0.294397	8.45018	1.93273	0.0538285	0.659152	-3.92715
TANGO6	-0.199155	9.3271	-1.9327	0.0538325	0.659152	-3.9272
RGS7BP	-0.519732	5.2238	-1.93189	0.0539325	0.6595	-3.92847
CFAP54	-0.391287	6.50783	-1.93189	0.0539329	0.6595	-3.92848
CYP21A2	-0.488612	3.79297	-1.93067	0.0540841	0.6595	-3.9304
CPEB4	-0.220952	11.0698	-1.93052	0.054102	0.6595	-3.93063
TAS2R46	0.319345	0.769671	1.93045	0.0541104	0.6595	-3.93074
SEC14L3	-0.584692	2.77504	-1.93017	0.0541463	0.6595	-3.93119
CD83	-0.296355	10.0621	-1.93008	0.0541567	0.6595	-3.93133
AC012005-3	0.127299	0.101282	1.93001	0.0541656	0.6595	-3.93144
PREX2	-0.363156	8.08371	-1.92997	0.0541707	0.6595	-3.9315
GNPTAB	-0.204758	11.7869	-1.92982	0.0541893	0.6595	-3.93174
VCX3A	0.469181	0.883939	1.92952	0.0542269	0.659558	-3.93222
OR4D10	-0.125186	0.110312	-1.92865	0.0543348	0.660456	-3.93358
MTHFD2	0.288856	11.7021	1.92824	0.0543861	0.660456	-3.93423
PHLDB3	0.264092	8.53589	1.92813	0.0543994	0.660456	-3.9344
CDH24	0.338422	8.97468	1.92752	0.0544752	0.660656	-3.93536
CRYZL1	-0.182163	9.57934	-1.92747	0.0544816	0.660656	-3.93544
ALKBH3	-0.228398	9.39021	-1.9272	0.0545153	0.660664	-3.93586
LGMN	-0.252306	13.2906	-1.92634	0.0546228	0.661456	-3.93722
METTL14	-0.173734	9.9615	-1.92615	0.0546465	0.661456	-3.93752
SPHK1	0.389728	9.07139	1.92573	0.0546998	0.661702	-3.93819
TRBV17	-0.0675883	0.0595581	-1.92413	0.0549005	0.662511	-3.9407
RRM2	0.38744	10.7956	1.92393	0.0549251	0.662511	-3.94101
LDOC1	-0.426196	10.2667	-1.92343	0.0549882	0.662511	-3.9418
SLC18B1	-0.248465	9.58201	-1.92339	0.0549939	0.662511	-3.94187
CEACAM8	-0.565231	2.64427	-1.92334	0.0549997	0.662511	-3.94194
SNTA1	0.326021	9.99285	1.92323	0.0550138	0.662511	-3.94212
VANGL2	-0.478474	9.44041	-1.92321	0.0550163	0.662511	-3.94215
FCAMR	-0.491862	3.47281	-1.92279	0.0550693	0.662511	-3.94281
EVPLL	-0.540455	4.60473	-1.92224	0.055138	0.662511	-3.94367
ZIC4	0.635238	1.48447	1.92211	0.0551545	0.662511	-3.94387
C4A	-0.471268	9.04123	-1.92178	0.0551967	0.662511	-3.9444
MECOM	-0.368692	11.2237	-1.92136	0.0552498	0.662511	-3.94506
NGEF	0.524434	8.08579	1.92096	0.0552995	0.662511	-3.94568
POP7	0.272829	10.1529	1.92091	0.0553065	0.662511	-3.94577
MSLNL	0.761496	4.85846	1.9207	0.0553327	0.662511	-3.94609
FTO	-0.20252	10.9834	-1.92065	0.0553393	0.662511	-3.94617
CXorf67	0.41384	1.15994	1.91996	0.0554258	0.662511	-3.94724
MAGEA6	1.10121	2.89099	1.91963	0.0554684	0.662511	-3.94777
DDX17	-0.206604	14.3564	-1.91933	0.0555066	0.662511	-3.94824
TEX35	0.366052	1.35015	1.91923	0.0555188	0.662511	-3.9484
ABAT	-0.350992	9.38147	-1.9189	0.0555603	0.662511	-3.94891
PRR19	0.338651	6.28674	1.91867	0.0555903	0.662511	-3.94928
COA7	0.214947	10.0581	1.91862	0.0555968	0.662511	-3.94936
SOX13	-0.313094	10.3631	-1.91833	0.0556329	0.662511	-3.94981
MYRIP	-0.48123	6.1286	-1.91831	0.0556362	0.662511	-3.94985
MOCS2	-0.196258	10.4756	-1.91823	0.0556461	0.662511	-3.94997
CENPI	0.358559	7.56934	1.91789	0.0556889	0.662511	-3.9505
TMC7	-0.327021	7.92418	-1.91777	0.0557037	0.662511	-3.95068
TGFBR3	-0.347464	9.07076	-1.91723	0.0557723	0.662511	-3.95152
TMEM241	0.227915	9.69397	1.9172	0.0557766	0.662511	-3.95158
ADAMTS20	0.624318	1.94939	1.91697	0.0558057	0.662511	-3.95194
CENPM	0.341183	8.2982	1.91684	0.0558223	0.662511	-3.95214
CYBRD1	-0.334993	12.2335	-1.91643	0.0558754	0.662749	-3.95279
SIGLEC6	-0.461178	4.86469	-1.91542	0.0560032	0.663873	-3.95436
SLC4A8	-0.433296	7.98808	-1.91441	0.0561335	0.664408	-3.95595
SRSF5	-0.196383	12.8165	-1.9144	0.0561337	0.664408	-3.95596
SCNM1	0.232354	10.4183	1.9143	0.0561476	0.664408	-3.95613
FBL	0.23914	12.161	1.914	0.0561851	0.664459	-3.95658
HLA-F	-0.34028	12.063	-1.91354	0.0562445	0.664771	-3.95731
ARPIN	-0.230522	11.18	-1.91304	0.0563084	0.665135	-3.95809
CADPS	-0.493112	4.44891	-1.91258	0.0563671	0.665436	-3.9588
GLS2	-0.35712	5.20764	-1.91118	0.0565478	0.666577	-3.961
ZNF597	-0.291508	8.29278	-1.91107	0.0565614	0.666577	-3.96116
ZNF575	0.195606	6.27876	1.91098	0.0565731	0.666577	-3.96131
IL23R	-0.335575	2.42696	-1.91006	0.0566922	0.666577	-3.96275
SLC4A5	-0.368415	6.60731	-1.90965	0.0567449	0.666577	-3.96339
C15orf38-AP3S2	-0.334988	3.69016	-1.90946	0.0567692	0.666577	-3.96368
RP11-400G3-5	-0.303751	0.710428	-1.90865	0.0568744	0.666577	-3.96495
C17orf47	-0.316118	2.1695	-1.90852	0.0568917	0.666577	-3.96516
HTN1	0.14206	0.115116	1.90768	0.0570004	0.666577	-3.96647
ADARB2	-0.505168	4.48539	-1.90762	0.0570072	0.666577	-3.96655
PTP4A1	0.260768	13.7698	1.90739	0.0570372	0.666577	-3.96691
EZH1	-0.21214	10.6019	-1.90734	0.0570439	0.666577	-3.96699
SPEF1	-0.494569	5.50918	-1.90733	0.0570453	0.666577	-3.96701
MTMR8	-0.313063	5.13552	-1.90662	0.0571376	0.666577	-3.96812
CIRBP	-0.241278	13.0704	-1.90645	0.05716	0.666577	-3.96838
OR51G2	0.0868496	0.0389814	1.90627	0.0571826	0.666577	-3.96865
PPP1R27	0.315166	1.5683	1.90623	0.0571886	0.666577	-3.96873
CCDC54	-0.266609	1.30196	-1.90619	0.0571928	0.666577	-3.96878
CENPE	0.356127	8.74928	1.90619	0.0571932	0.666577	-3.96878
DUSP22	-0.200218	11.0211	-1.90606	0.0572096	0.666577	-3.96898
VAPB	-0.204997	11.5424	-1.906	0.0572175	0.666577	-3.96907
GRIN1	0.501198	5.97165	1.90598	0.0572212	0.666577	-3.96912
OR51B4	0.354077	0.795262	1.90543	0.0572922	0.666577	-3.96997
ARL2-SNX15	0.176628	0.420502	1.90535	0.0573023	0.666577	-3.97009
MAK	-0.362697	6.29917	-1.90528	0.057312	0.666577	-3.9702
SOCS2	-0.352683	9.48087	-1.90497	0.0573526	0.666577	-3.97069
MT1X	0.354347	9.92925	1.90491	0.0573599	0.666577	-3.97078
RNF138	0.203646	10.2023	1.90364	0.0575256	0.668115	-3.97275
SLC39A8	-0.311599	12.0992	-1.902	0.0577403	0.670221	-3.9753
NCBP2L	-0.279765	1.06987	-1.90143	0.0578147	0.670697	-3.97619
ACSM3	-0.372765	9.07142	-1.90085	0.0578917	0.670891	-3.9771
GDE1	-0.216361	12.4898	-1.90021	0.0579753	0.670891	-3.97809
SLC37A3	0.198067	11.2027	1.89986	0.0580213	0.670891	-3.97863
CACHD1	-0.431616	9.36027	-1.89983	0.0580255	0.670891	-3.97868
CGB1	0.0555784	0.0230571	1.89975	0.0580357	0.670891	-3.9788
TCF3	0.252453	11.7921	1.89974	0.0580373	0.670891	-3.97882
PLXNA2	-0.351398	11.3477	-1.89948	0.0580708	0.670891	-3.97921
ARHGAP26	-0.313492	10.8562	-1.89896	0.0581399	0.670891	-3.98003
RCN3	0.378037	10.4968	1.89847	0.0582041	0.670891	-3.98078
SLC24A4	-0.36856	5.24068	-1.89847	0.0582045	0.670891	-3.98079
OPN1SW	0.218194	6.82929	1.898	0.058267	0.670891	-3.98152
ABCB7	-0.189493	9.93392	-1.89761	0.0583177	0.670891	-3.98212
SUV39H2	0.231653	8.83091	1.8976	0.0583195	0.670891	-3.98214
CLEC3A	-0.392642	0.772494	-1.89743	0.0583411	0.670891	-3.98239
ZNF479	0.18334	0.218804	1.89738	0.0583486	0.670891	-3.98248
CYP4B1	-0.726904	10.327	-1.8969	0.0584115	0.670891	-3.98322
PLCG2	-0.26522	10.0982	-1.89679	0.0584257	0.670891	-3.98339
AOC2	0.326213	5.56495	1.89674	0.0584328	0.670891	-3.98347
SLC35E3	-0.213781	9.81081	-1.8958	0.0585574	0.671938	-3.98493
HIST1H3B	0.50893	2.17728	1.89533	0.0586204	0.672277	-3.98566
BBS12	-0.210581	7.8114	-1.89474	0.0586979	0.672781	-3.98657
LIMA1	-0.221389	12.0116	-1.89385	0.0588167	0.672965	-3.98795
GATA1	-0.340097	2.98021	-1.89381	0.0588222	0.672965	-3.98801
DDX53	0.5243	1.17919	1.89377	0.0588275	0.672965	-3.98808
CC2D2A	-0.249452	9.41099	-1.89282	0.0589535	0.672965	-3.98954
TAS2R5	0.342616	4.32597	1.89276	0.0589619	0.672965	-3.98964
RERG	-0.348236	8.48826	-1.89226	0.0590283	0.672965	-3.99041
PTPN20A	-0.620754	4.76081	-1.89224	0.059031	0.672965	-3.99044
EXOSC5	0.294257	9.74584	1.89185	0.0590831	0.672965	-3.99104
SHISA3	-0.745027	6.85222	-1.89128	0.0591587	0.672965	-3.99192
RHBDL3	-0.482201	4.7779	-1.89113	0.0591798	0.672965	-3.99216
SMAD6	-0.287759	8.95323	-1.89108	0.0591861	0.672965	-3.99223
FAM179B	-0.2131	9.69138	-1.89106	0.0591892	0.672965	-3.99227
MYH6	0.408648	1.55604	1.89105	0.0591904	0.672965	-3.99228
OR56A3	0.407489	0.588937	1.89083	0.0592197	0.672965	-3.99262
IQUB	-0.38759	4.95791	-1.89081	0.0592226	0.672965	-3.99266
CHST5	-0.357638	1.68161	-1.89042	0.0592749	0.672965	-3.99326
LAMP3	-0.424817	11.5437	-1.89035	0.0592837	0.672965	-3.99336
POU2F3	-0.43275	7.87421	-1.88992	0.0593409	0.673234	-3.99402
C11orf16	-0.584824	5.33381	-1.88933	0.0594204	0.673668	-3.99494
UPP2	0.361137	2.40633	1.88914	0.0594462	0.673668	-3.99523
MAGEA9B	0.292597	0.307895	1.88816	0.0595779	0.67461	-3.99675
PRAMEF25	0.0426957	0.0210803	1.88754	0.0596616	0.67461	-3.99771
AGMO	0.543688	3.53069	1.88749	0.0596683	0.67461	-3.99778
LRRC29	-0.280046	7.09023	-1.88731	0.0596916	0.67461	-3.99805
DUOXA2	-0.596375	4.15389	-1.88727	0.0596973	0.67461	-3.99812
ERP27	-0.409124	8.84822	-1.88671	0.0597736	0.675092	-3.99899
TBC1D31	0.24682	8.56029	1.88642	0.0598124	0.67515	-3.99943
TRBV5-1	-0.376193	4.6861	-1.8858	0.0598962	0.675717	-4.00039
SMAD9	-0.33825	8.09737	-1.88551	0.0599349	0.675762	-4.00083
TRANK1	-0.264406	10.7978	-1.88527	0.0599676	0.675762	-4.0012
LYRM5	-0.209947	9.41445	-1.88429	0.0601007	0.676809	-4.00272
BMP5	-0.520505	8.61475	-1.88409	0.0601278	0.676809	-4.00303
C14orf80	0.316339	8.81837	1.88358	0.0601964	0.676994	-4.00381
TBC1D16	0.269476	11.5621	1.88331	0.0602328	0.676994	-4.00422
IFRD1	0.256682	10.7884	1.88322	0.0602454	0.676994	-4.00436
SLC25A30	-0.205709	9.45077	-1.88277	0.0603058	0.677294	-4.00505
C11orf49	-0.220797	10.7107	-1.88242	0.0603534	0.67745	-4.00559
GNA12	0.235356	11.996	1.88147	0.0604833	0.678453	-4.00705
SH2D4A	-0.279882	10.815	-1.8811	0.060534	0.678453	-4.00763
RAB4B-EGLN2	0.233762	1.13533	1.88102	0.0605442	0.678453	-4.00774
KCNA2	-0.398058	3.00863	-1.88025	0.0606495	0.678596	-4.00893
HAGHL	0.361261	7.93929	1.87992	0.0606942	0.678596	-4.00943
TSNAXIP1	-0.40904	5.27634	-1.87986	0.0607035	0.678596	-4.00954
MAGEC1	0.752101	2.06133	1.87966	0.0607301	0.678596	-4.00984
TRAV12-1	-0.385246	3.34575	-1.87942	0.060763	0.678596	-4.01021
CCDC96	-0.321677	7.03905	-1.87882	0.0608456	0.678596	-4.01113
MOGAT2	-0.451222	2.26182	-1.87856	0.0608806	0.678596	-4.01153
PUS1	0.252456	9.9965	1.87838	0.0609054	0.678596	-4.0118
CTD-3105H18-18	-0.23666	1.30576	-1.87836	0.0609087	0.678596	-4.01184
NLRP9	0.317917	1.34815	1.87821	0.0609289	0.678596	-4.01207
FAM220A	0.212358	10.1039	1.87814	0.0609377	0.678596	-4.01216
SLC9A2	-0.672066	5.1127	-1.87785	0.0609783	0.678596	-4.01262
IRX2	-0.673931	9.10184	-1.87772	0.0609962	0.678596	-4.01282
CDCA7L	-0.317487	10.2051	-1.87727	0.0610581	0.678908	-4.01351
MYOM2	-0.357716	5.85942	-1.87684	0.0611161	0.679176	-4.01416
FAM83D	0.371824	8.98937	1.87643	0.0611725	0.679213	-4.01479
WDHD1	0.291682	9.31337	1.87633	0.061187	0.679213	-4.01495
PAM	-0.257546	13.3268	-1.87555	0.0612941	0.679591	-4.01615
SLC5A12	0.637268	3.64025	1.87488	0.0613864	0.679591	-4.01717
ERBB3	-0.312961	13.3923	-1.87485	0.0613912	0.679591	-4.01723
ASCL1	-0.981257	4.29579	-1.87419	0.0614814	0.679591	-4.01823
CDH1	-0.28178	14.2364	-1.87417	0.0614849	0.679591	-4.01827
NEK9	-0.189416	11.8671	-1.87414	0.0614893	0.679591	-4.01832
FAT4	-0.364705	9.11471	-1.87412	0.0614919	0.679591	-4.01834
LRRC63	-0.338009	3.20605	-1.87409	0.061496	0.679591	-4.01839
MBTPS2	-0.208652	10.3023	-1.87365	0.0615569	0.679591	-4.01907
P3H3	0.350366	9.84568	1.87346	0.0615819	0.679591	-4.01934
SMTN	0.26566	10.9705	1.87336	0.061596	0.679591	-4.0195
UGT1A4	0.219569	0.337847	1.87311	0.0616307	0.679591	-4.01988
SMCO1	0.22664	0.795884	1.87287	0.0616638	0.679591	-4.02025
AMY2A	0.310095	0.924378	1.87262	0.0616994	0.679591	-4.02064
CTB-133G6-1	-0.366269	4.3563	-1.87236	0.0617347	0.679591	-4.02103
ASB18	0.203646	0.356506	1.87161	0.0618388	0.679591	-4.02218
MRPS36	-0.215182	9.75611	-1.87151	0.0618532	0.679591	-4.02234
LIMD1	-0.252513	11.3804	-1.87133	0.0618781	0.679591	-4.02262
C12orf76	-0.228248	9.5358	-1.87127	0.0618864	0.679591	-4.02271
RHBDL1	0.46005	7.32712	1.87101	0.0619225	0.679591	-4.0231
TMEM80	-0.271541	9.68651	-1.87084	0.0619456	0.679591	-4.02336
C6orf25	-0.323922	3.92339	-1.8707	0.0619656	0.679591	-4.02358
CCDC153	-0.348034	6.54052	-1.87041	0.0620059	0.679661	-4.02402
SLC22A5	-0.207799	9.44623	-1.86964	0.0621125	0.679889	-4.02519
GCSAML	-0.457269	4.4681	-1.86915	0.0621814	0.679889	-4.02595
ABCA1	-0.282562	11.1852	-1.86859	0.0622596	0.679889	-4.02681
NMNAT3	-0.322443	6.98134	-1.86804	0.0623363	0.679889	-4.02765
SEMA6B	0.32153	8.79693	1.86709	0.062469	0.679889	-4.0291
ETV4	-0.399422	10.7237	-1.86702	0.0624781	0.679889	-4.0292
ZDBF2	-0.32205	8.37075	-1.86698	0.0624834	0.679889	-4.02925
OR13C9	0.0497695	0.0281759	1.86697	0.0624858	0.679889	-4.02928
ST3GAL5	-0.363353	11.4909	-1.8668	0.0625089	0.679889	-4.02953
POTEG	0.0868453	0.0606199	1.86675	0.0625165	0.679889	-4.02961
CLSPN	0.378759	7.96972	1.86648	0.0625536	0.679889	-4.03002
DIAPH2	-0.23716	10.0542	-1.86635	0.0625725	0.679889	-4.03022
COLGALT2	-0.437035	6.06401	-1.86607	0.062612	0.679889	-4.03065
PTPLAD1	-0.215281	12.434	-1.86592	0.0626327	0.679889	-4.03088
CYFIP2	-0.311739	10.8798	-1.86558	0.0626804	0.679889	-4.0314
TUBA4A	0.311314	11.8608	1.86548	0.0626937	0.679889	-4.03154
CDC42EP2	0.293156	9.03063	1.865	0.0627615	0.679889	-4.03228
SRL	-0.320343	4.68688	-1.86498	0.0627639	0.679889	-4.03231
BMX	-0.398303	5.04426	-1.86471	0.0628029	0.679889	-4.03273
DYNLRB2	-0.522936	4.61739	-1.86468	0.0628066	0.679889	-4.03277
GPSM3	-0.288386	10.7268	-1.86448	0.0628346	0.679889	-4.03307
AMN1	-0.227929	7.74611	-1.86447	0.0628361	0.679889	-4.03309
ENPP3	-0.652336	7.27406	-1.86411	0.0628865	0.679889	-4.03364
BEX2	-0.456803	8.46891	-1.86408	0.062891	0.679889	-4.03368
KIAA1377	-0.305412	8.37198	-1.86399	0.0629036	0.679889	-4.03382
GCLC	0.458085	11.3358	1.86397	0.0629069	0.679889	-4.03386
PFDN2	0.259756	11.1341	1.8622	0.0631557	0.680907	-4.03655
IFIT5	-0.224929	10.444	-1.86156	0.0632456	0.680907	-4.03751
CLCN2	0.261347	8.51487	1.86145	0.063262	0.680907	-4.03769
LGSN	0.806599	8.21368	1.86111	0.06331	0.680907	-4.03821
OTOP2	0.324661	0.777233	1.86103	0.063321	0.680907	-4.03833
CCR6	-0.402498	3.57808	-1.8608	0.0633539	0.680907	-4.03868
C8orf22	0.167239	0.249527	1.8608	0.0633542	0.680907	-4.03868
DYDC2	-0.548935	5.02035	-1.86063	0.0633775	0.680907	-4.03893
KLHL1	0.178919	0.197325	1.86062	0.0633791	0.680907	-4.03895
HAPLN4	0.0558095	0.0272374	1.8605	0.0633959	0.680907	-4.03913
RAB44	-0.377786	4.14462	-1.86048	0.0633992	0.680907	-4.03917
MARVELD3	-0.275431	9.67378	-1.86005	0.0634606	0.680907	-4.03983
HSF1	0.238665	12.1314	1.86003	0.0634621	0.680907	-4.03984
ZFP62	-0.212928	9.99846	-1.85991	0.06348	0.680907	-4.04003
GALK1	0.290588	9.98927	1.85915	0.0635877	0.680907	-4.04119
SYNPO2	-0.321647	9.23712	-1.85853	0.0636764	0.680907	-4.04214
ANKHD1-EIF4EBP3	-0.23312	7.68694	-1.85842	0.063691	0.680907	-4.04229
ABCG1	-0.290305	10.6551	-1.85837	0.063699	0.680907	-4.04238
C19orf40	0.26816	7.68497	1.85833	0.063704	0.680907	-4.04243
DNAJC27	-0.20329	8.10192	-1.85815	0.0637305	0.680907	-4.04272
E2F8	0.337615	8.17123	1.85814	0.0637305	0.680907	-4.04272
ANKRD60	-0.0949731	0.100356	-1.85803	0.0637471	0.680907	-4.04289
TTC17	-0.180644	11.9129	-1.85753	0.0638179	0.681301	-4.04365
C5orf56	-0.263247	8.25295	-1.8562	0.0640073	0.682088	-4.04567
TSPYL1	-0.202008	11.5893	-1.85619	0.064009	0.682088	-4.04568
NOL6	0.223326	11.7108	1.85604	0.0640309	0.682088	-4.04592
TOX	-0.35874	8.84413	-1.85551	0.0641055	0.682088	-4.04671
NT5M	0.324535	6.58975	1.85504	0.0641732	0.682088	-4.04743
DISC1	-0.252329	8.35288	-1.85404	0.0643168	0.682088	-4.04895
CCDC121	-0.209198	7.58272	-1.85371	0.0643634	0.682088	-4.04944
ALG3	0.237343	11.2679	1.85371	0.0643646	0.682088	-4.04945
AIFM1	-0.210727	11.1056	-1.8537	0.0643648	0.682088	-4.04946
RFPL2	-0.360098	2.29727	-1.85357	0.0643835	0.682088	-4.04965
LAMP5	-0.397551	7.56654	-1.85348	0.0643966	0.682088	-4.04979
POLD1	0.266485	10.431	1.85341	0.0644064	0.682088	-4.0499
TRBV7-6	-0.378973	2.74035	-1.85338	0.0644111	0.682088	-4.04995
TRAV8-2	-0.367298	3.47702	-1.85289	0.0644819	0.682088	-4.05069
SIDT1	-0.360028	8.92094	-1.85268	0.0645124	0.682088	-4.05101
BMP2	-0.406688	9.50048	-1.85209	0.0645968	0.682088	-4.0519
C15orf53	-0.318868	1.81992	-1.85193	0.0646202	0.682088	-4.05215
MND1	0.303606	6.94519	1.85191	0.0646219	0.682088	-4.05217
LARP7	-0.163974	10.8354	-1.85171	0.0646511	0.682088	-4.05247
CNOT6L	-0.190471	10.9834	-1.85171	0.0646516	0.682088	-4.05248
DHRS1	-0.223411	10.1818	-1.85152	0.0646786	0.682088	-4.05276
THAP9	-0.181687	7.864	-1.85145	0.0646886	0.682088	-4.05287
ABCA6	-0.344706	7.78368	-1.85136	0.0647019	0.682088	-4.05301
SCYL3	-0.187568	9.8177	-1.85095	0.0647612	0.682088	-4.05363
RNF216	0.192061	11.4711	1.85071	0.0647954	0.682088	-4.05399
CAMLG	-0.19119	10.5876	-1.85068	0.0647991	0.682088	-4.05403
IDO1	-0.474465	9.99354	-1.85062	0.0648087	0.682088	-4.05413
TEKT1	-0.738061	5.24974	-1.84966	0.0649463	0.683178	-4.05557
RYBP	-0.17931	11.2757	-1.84853	0.0651107	0.684549	-4.05729
GLP1R	-0.512435	2.93318	-1.84805	0.0651803	0.684824	-4.05802
CXorf38	-0.182998	10.4477	-1.84788	0.0652051	0.684824	-4.05828
TUBB4A	0.58448	5.56173	1.84761	0.0652437	0.684871	-4.05868
ANKEF1	-0.243233	9.41075	-1.84648	0.0654085	0.686243	-4.06039
FAM114A1	0.216333	11.9054	1.84602	0.065475	0.686581	-4.06108
CLDN2	-0.827718	7.96399	-1.84492	0.0656343	0.687621	-4.06273
ATP8B1	-0.281521	11.513	-1.84439	0.0657117	0.687621	-4.06354
LXN	-0.236617	9.52815	-1.84401	0.0657683	0.687621	-4.06412
XKR5	-0.383086	2.33644	-1.84393	0.0657793	0.687621	-4.06423
DTNB	-0.215951	9.8173	-1.84384	0.0657919	0.687621	-4.06436
CEP112	-0.251501	9.1875	-1.84375	0.0658052	0.687621	-4.0645
OR9G1	0.0515243	0.0310134	1.84353	0.0658378	0.687621	-4.06484
H2AFX	0.273429	10.8209	1.84346	0.0658481	0.687621	-4.06494
PCDHA5	0.424789	3.70128	1.84303	0.0659115	0.687925	-4.0656
RAB30	-0.234715	9.35679	-1.84259	0.0659753	0.688045	-4.06625
CCNB1	0.337425	10.5003	1.84202	0.0660594	0.688045	-4.06712
ZBTB25	-0.192331	9.61118	-1.84201	0.0660604	0.688045	-4.06713
CLEC4F	-0.497671	4.08539	-1.84195	0.0660692	0.688045	-4.06722
GCOM1	-0.386607	3.6138	-1.84142	0.0661469	0.688045	-4.06802
CCM2	0.235214	11.5435	1.84099	0.0662101	0.688045	-4.06867
CACNG4	0.693729	7.92891	1.84088	0.0662261	0.688045	-4.06883
VNN1	-0.478607	7.23003	-1.84033	0.0663063	0.688045	-4.06965
ZNF530	0.237591	7.44542	1.84018	0.0663287	0.688045	-4.06988
DDB2	-0.208854	10.0658	-1.84014	0.0663343	0.688045	-4.06994
ELP3	-0.199471	10.5254	-1.83964	0.0664087	0.688045	-4.0707
LURAP1	-0.303835	4.83788	-1.83959	0.0664149	0.688045	-4.07076
ZNF506	-0.233067	9.31707	-1.83937	0.0664476	0.688045	-4.0711
NAIP	-0.322302	5.54619	-1.8392	0.0664735	0.688045	-4.07136
BLNK	-0.262347	8.86039	-1.83881	0.0665302	0.688045	-4.07194
ISYNA1	0.333097	10.7701	1.83855	0.0665683	0.688045	-4.07233
CLEC2L	0.568079	2.42979	1.83855	0.0665688	0.688045	-4.07234
B4GALNT2	-0.834697	5.21152	-1.8385	0.0665764	0.688045	-4.07241
TCEAL8	-0.205242	11.0027	-1.83818	0.0666227	0.688045	-4.07288
SREK1	-0.188042	11.5438	-1.83806	0.0666407	0.688045	-4.07307
MYL7	0.228878	0.514007	1.83805	0.0666424	0.688045	-4.07309
TMEM87A	-0.205717	12.3493	-1.83709	0.0667849	0.6886	-4.07454
APOBEC1	-0.674661	2.40674	-1.83691	0.0668105	0.6886	-4.0748
ANKDD1B	-0.439779	6.48589	-1.83666	0.0668485	0.6886	-4.07518
SCRIB	0.302148	12.2715	1.83648	0.0668742	0.6886	-4.07544
KIAA1407	-0.252569	8.57738	-1.83631	0.0668999	0.6886	-4.0757
LIN37	0.217518	7.47656	1.83626	0.0669073	0.6886	-4.07578
IL11	0.435413	5.45576	1.83512	0.0670764	0.6886	-4.07749
KAZN	-0.331499	8.46457	-1.83505	0.0670872	0.6886	-4.0776
ELL2	-0.221391	11.9205	-1.83502	0.0670916	0.6886	-4.07764
ALDH2	-0.289602	13.1077	-1.83499	0.0670952	0.6886	-4.07768
PGR	-0.366308	6.42386	-1.83446	0.0671749	0.6886	-4.07849
KLHL10	-0.254412	1.85575	-1.83443	0.0671788	0.6886	-4.07853
PCDH15	-0.553492	3.3224	-1.83409	0.0672294	0.6886	-4.07904
ZIC5	0.651499	2.31897	1.83385	0.0672649	0.6886	-4.07939
PYCRL	0.277281	9.92418	1.83361	0.0673003	0.6886	-4.07975
XAGE1A	0.385912	1.61411	1.83344	0.0673266	0.6886	-4.08002
CTRB2	0.275155	1.04439	1.83333	0.0673419	0.6886	-4.08017
NEK8	-0.257231	8.89677	-1.83299	0.0673924	0.6886	-4.08068
CTU1	0.250045	6.72442	1.83294	0.0673996	0.6886	-4.08075
NLRP7	-0.384049	3.63775	-1.83293	0.0674025	0.6886	-4.08078
JADE2	-0.239746	11.3281	-1.83283	0.0674164	0.6886	-4.08092
TXNRD1	0.403792	13.3665	1.83171	0.0675839	0.689041	-4.0826
C1orf101	-0.287466	5.31966	-1.83153	0.067611	0.689041	-4.08287
SEC11C	-0.324382	11.6809	-1.83135	0.0676374	0.689041	-4.08314
BLOC1S3	0.210864	9.51219	1.83132	0.067642	0.689041	-4.08319
MEGF11	-0.591786	5.24405	-1.83125	0.0676519	0.689041	-4.08328
DEFB134	0.107136	0.125092	1.83099	0.0676916	0.689041	-4.08368
LAP3	-0.219515	12.4076	-1.83093	0.0676997	0.689041	-4.08376
CD48	-0.34027	9.58706	-1.8306	0.067749	0.689194	-4.08426
SAC3D1	0.278206	8.86741	1.82979	0.0678708	0.689313	-4.08547
API5	-0.175914	12.1604	-1.82898	0.0679932	0.689313	-4.0867
PTGER2	-0.365548	7.67037	-1.8289	0.0680045	0.689313	-4.08681
MORN4	-0.221356	8.36504	-1.82882	0.0680172	0.689313	-4.08694
CAST	-0.198335	13.507	-1.82827	0.0680985	0.689313	-4.08775
CYP2C19	-0.309499	0.820111	-1.82803	0.0681346	0.689313	-4.0881
GAS2	-0.428889	5.8969	-1.82777	0.0681737	0.689313	-4.08849
RGS22	-0.469518	5.46245	-1.82765	0.0681929	0.689313	-4.08868
CCDC182	0.160836	0.317751	1.82661	0.0683486	0.689313	-4.09023
PAGE2	0.655491	1.26542	1.82644	0.0683748	0.689313	-4.09049
HIBCH	-0.193007	10.1895	-1.82541	0.0685305	0.689313	-4.09203
DHCR7	0.281518	11.5905	1.82537	0.0685357	0.689313	-4.09208
AKAP12	-0.4147	10.3328	-1.8253	0.0685465	0.689313	-4.09219
CDK5R1	0.309261	7.85555	1.82529	0.0685477	0.689313	-4.0922
FBXW11	-0.197562	11.3721	-1.82521	0.0685606	0.689313	-4.09233
TGFBR3L	0.444999	4.1432	1.82492	0.0686048	0.689313	-4.09276
MASP2	-0.343997	5.35476	-1.82471	0.0686362	0.689313	-4.09307
TLR1	-0.276373	8.81368	-1.82462	0.0686499	0.689313	-4.09321
PTCD2	-0.186758	8.80434	-1.82458	0.0686557	0.689313	-4.09327
SULT1B1	-0.419184	5.71447	-1.82452	0.0686649	0.689313	-4.09336
DCPS	0.218697	9.77827	1.82429	0.0686999	0.689313	-4.0937
PRKAB1	-0.222382	11.6042	-1.82415	0.0687202	0.689313	-4.0939
TMEM86B	0.293058	6.47599	1.82409	0.0687298	0.689313	-4.094
SLC24A3	-0.376072	8.54721	-1.82401	0.0687416	0.689313	-4.09411
[truncated: 18,083 more rows]

## Sheet: Table S7
Table S7 Prognostic analyses for differentially expression genes between FAT1 mutation and wild-type subgroups
Gene	P values
IRX5	4.48e-07
SLC47A1	3.49e-06
ANLN	3.67e-06
CXCL17	4.74e-06
LINGO2	5.23e-06
MFI2	1.07e-05
ENPP5	1.56e-05
MYLIP	2.63e-05
GGTLC1	2.64e-05
FAM117A	2.65e-05
FLNC	4.09e-05
DLGAP5	4.1e-05
PLK1	4.19e-05
DNALI1	5.4e-05
MYOZ1	5.62e-05
CD40LG	6.25e-05
SCN7A	6.56e-05
EXO1	6.63e-05
SH2D5	6.99e-05
SPATA6	7.24e-05
GPD1L	8.05e-05
ABCC12	8.62e-05
GPR98	9.08e-05
HJURP	0.000100768
TMPRSS2	0.000101747
TMEM125	0.000103092
KIF14	0.000103646
ATP8A2	0.000109175
ZNF493	0.000114798
ARHGAP11A	0.000135665
HLF	0.000157806
CCNA2	0.000161595
ZNF429	0.000166568
SLC34A2	0.000167025
TPX2	0.000168082
OIP5	0.000176946
ATP1A4	0.000186014
PRC1	0.000186858
C16orf89	0.000191998
ASPM	0.000196084
CDC25C	0.00020125
SNX30	0.000208804
SHISA2	0.000224905
CA5B	0.000231382
GFI1B	0.000234095
COL6A5	0.000237789
DAAM2	0.000243687
FSCN1	0.00024909
FOXM1	0.000253177
CLUL1	0.000264321
RIC3	0.000270195
CTSH	0.000272819
ERO1LB	0.000273447
CACNA2D2	0.00027877
SPC25	0.000280266
NEK2	0.00028391
KIAA1324	0.000291068
KIF20A	0.000305945
FAIM2	0.000319044
KRT81	0.000322664
DEPDC1B	0.000328101
ATP13A4	0.000328265
HPGDS	0.00033952
FAM46C	0.000351991
GPR31	0.000355314
BEND5	0.000358804
CASC5	0.000368065
CDCA2	0.000384612
SLC46A3	0.000413917
ACOXL	0.000414946
LRIG1	0.000425477
CLEC3B	0.000441593
KIF4A	0.000449814
CKAP2L	0.000462804
NDC80	0.000477367
TMEM163	0.000479102
INMT	0.000495081
RGS13	0.000568789
CDCA5	0.000569182
SKA3	0.000572124
GPR116	0.00058386
FGF5	0.000589859
HABP2	0.000594048
FAM72A	0.000600796
KLRB1	0.000610532
VWA2	0.000613045
ADH1B	0.000627441
ZNF750	0.000629433
NCAPG	0.000669603
TK1	0.000681336
CDK1	0.00069188
FAM72B	0.000696541
FKBP4	0.000698459
GTSE1	0.000699595
DTL	0.000712515
DPYSL2	0.000736978
KIF23	0.000764027
MKI67	0.000776087
GGT6	0.000782255
BTG2	0.000787865
NPC2	0.000788921
DEPDC1	0.000801676
CHEK1	0.000832618
FAM72D	0.000845416
DNAJC28	0.000849613
FMO2	0.000868277
KLK11	0.000874188
SGOL1	0.000881942
CDKL2	0.000896645
CES4A	0.000922539
CCNB2	0.000945018
SHCBP1	0.000956251
KIF11	0.000961598
PNMA2	0.000966664
CEP55	0.00096787
XCR1	0.000975927
NR0B2	0.00100158
TYRP1	0.00103134
C1QTNF7	0.00103526
DIAPH3	0.00104518
HMGA1	0.00105381
PKMYT1	0.00105845
RGAG4	0.00106351
PRDM16	0.00108843
PXMP4	0.00112339
TMEM50B	0.00114938
KCNK17	0.00115062
GREB1L	0.00115172
DOPEY1	0.00119672
SLC15A2	0.00119884
CXorf21	0.00121582
DLX2	0.00128329
LMOD3	0.00133248
ART4	0.00133253
TDRD10	0.00136608
CENPF	0.00136948
TICRR	0.00139138
NTRK3	0.00140424
PLA2G4F	0.00141102
KLHL32	0.00141764
KPNA2	0.00151184
PINLYP	0.00151556
ARHGEF38	0.00152099
HEMGN	0.00152145
RAB9B	0.00153972
KLHDC9	0.00154381
ZBTB18	0.00154459
BIRC5	0.00156014
CX3CR1	0.001596
MS4A2	0.00162754
KL	0.00163267
PRR11	0.00163773
LRRC36	0.00163897
BUB1B	0.00164663
ABCA8	0.00165132
FAM64A	0.00167818
TYMS	0.00168114
MOCS1	0.00172681
FRZB	0.00172689
TESPA1	0.00173526
CDC20	0.00177187
SKA1	0.00178201
CENPU	0.00187106
ADRB2	0.0018786
TRAV14DV4	0.00188348
MGP	0.00192529
CENPA	0.00194227
RAD51	0.00197897
IVD	0.00200589
CDCA3	0.00202514
HLA-DOB	0.00204508
WFDC2	0.00206903
ZNF589	0.00207573
TEPP	0.00210718
LRFN4	0.00211075
UCK2	0.00216471
MELK	0.00219944
ZNF662	0.00222624
UBE2S	0.00224205
CDT1	0.00228938
GPC4	0.00229817
ESPL1	0.00234673
PPFIBP2	0.00238979
NIPSNAP3B	0.00241141
RXFP1	0.00242047
CDC6	0.00243684
SEPP1	0.00245006
TTC23L	0.00246768
KIF2C	0.00251662
CERKL	0.00256098
TRBV20-1	0.00257635
SGOL2	0.00259885
KLRG1	0.00267955
GUCY1A3	0.00275711
NRAP	0.00282175
MTUS1	0.00283522
FAM72C	0.00284851
SEC14L6	0.00294917
ZNF763	0.00297292
CST5	0.00297391
LY6K	0.00303947
FRMPD2	0.00307629
FAM13B	0.00311961
P2RY14	0.00321153
TACC3	0.00327479
NUSAP1	0.00336939
TCF21	0.00341929
BUB1	0.00342834
TAS1R1	0.00348451
TSPY6P	0.00349998
SPAG5	0.00350578
RIMKLA	0.00352778
CGNL1	0.003531
NCAPH	0.0035396
TRPA1	0.00356459
UHRF1	0.00358259
FAM210B	0.00359562
CDC25A	0.0036529
UBE2C	0.00366132
ABCC6	0.00374268
MCM10	0.00376035
CCDC13	0.00376694
ANXA10	0.00378497
FMO4	0.00383517
C7	0.0038404
ZNF75D	0.00398225
ENAM	0.00403667
C18orf54	0.0040435
AK9	0.00411891
RIIAD1	0.00417689
LCA5	0.00417979
CPA3	0.00421852
TSPY1	0.00422032
BTNL9	0.00429211
CLEC9A	0.00437308
ZFP2	0.00437435
PHACTR1	0.00438237
CREBRF	0.00445885
GPRIN1	0.00457873
KIRREL3	0.00466545
NEU2	0.00468912
IRX6	0.00471369
ARHGEF6	0.00476005
CLNK	0.00479219
SAPCD2	0.00483721
ZDHHC15	0.00485854
CCDC69	0.00487858
GFRA1	0.00488481
C10orf11	0.00488687
DRAM1	0.00490486
SPATA6L	0.0049921
C17orf53	0.00499602
TSLP	0.00503815
SLCO1B7	0.00507802
ROBO2	0.00510924
CKS1B	0.00513885
PIFO	0.00527746
ENPP4	0.00527771
TXNDC11	0.00528771
AURKB	0.0052999
RCAN2	0.00540261
RSPO1	0.00544514
KIF18B	0.00551525
NUF2	0.00553241
CYP4X1	0.00554352
CKMT2	0.00556301
TEAD4	0.00557049
SLCO4C1	0.00563472
MAOB	0.00579848
PTCH1	0.00581019
IL33	0.00600912
ZNF19	0.00605376
TSPY2	0.0060828
CDC45	0.00609977
MYBL2	0.00611397
NDRG2	0.00632744
TMEM132D	0.00636532
GRAMD1B	0.00637943
SPC24	0.00639116
CCDC81	0.00642176
EFCAB6	0.00643082
KREMEN2	0.00647748
COQ10A	0.0064822
KCNS2	0.0065459
ORC1	0.00660219
SPATA18	0.00674717
ATP1B2	0.00678234
OSCP1	0.00679905
KIFC1	0.00680394
PLEKHS1	0.00692458
AQP6	0.00717255
COLCA2	0.00732855
ABI3BP	0.00738417
GSG2	0.00740552
RUFY3	0.00743831
C15orf59	0.00748524
BANK1	0.0075481
CAT	0.00755816
ESCO2	0.00756521
PRRT3	0.00760924
PLEKHH2	0.00770064
PIGR	0.00779799
AKTIP	0.00784904
TAPT1	0.00790321
CNPY1	0.00790949
KCNJ14	0.00792444
CLK4	0.00799166
TTK	0.00806183
C16orf54	0.00810975
CDCA4	0.00813018
FAM47E	0.00815525
CYP2U1	0.0083333
TSPY10	0.00841401
CDCA8	0.00854968
NWD1	0.00859879
FCER1A	0.0086048
SHC1	0.00873222
RAI2	0.0087714
HOXD12	0.00884118
ST6GALNAC6	0.0089302
DSCC1	0.00894567
NPHP1	0.00903895
TOP2A	0.00924912
KPNA5	0.00928464
F2RL1	0.00941747
TROAP	0.00944775
AMIGO1	0.00946442
TRAV9-2	0.009508
TNNT1	0.00955284
EFHC2	0.00972778
NICN1	0.0098399
PVR	0.00993688
BDH2	0.00999079
RNF180	0.0100089
SESN3	0.0100361
TRIM22	0.0101417
LYRM9	0.0101479
BRIP1	0.0102793
PLK4	0.0103249
CARF	0.0103666
SULT1A1	0.0105015
KNSTRN	0.010743
PIK3IP1	0.010755
SORT1	0.0108319
CNNM1	0.0108445
CAPN13	0.0109799
OPHN1	0.0112173
CRBN	0.0112387
CCDC30	0.0112975
TRAV23DV6	0.0115641
KCNQ1	0.01158
PEBP1	0.0116939
MTFR2	0.0120128
C16orf59	0.0121135
ITGA4	0.0122217
NRXN3	0.0122907
ASF1B	0.0122953
SLCO1B3	0.0123871
LSAMP	0.0123874
NRIP2	0.0124737
KLK13	0.0124907
UBE2T	0.0126481
MAATS1	0.0126747
POLR3G	0.0126828
SLAIN1	0.0127288
ARHGAP44	0.0128647
PARD3B	0.0131046
LRRC52	0.013117
FAM216B	0.0133076
KAT2B	0.0137753
IL5RA	0.0137863
SORL1	0.0138519
RAP1GAP	0.0139731
PTCHD4	0.0139841
TRBV12-3	0.0141085
FGFR2	0.0141193
ABCA5	0.0143609
SH3BGRL2	0.0148248
CD3EAP	0.0150135
CYLD	0.015029
CA3	0.0150369
LMNB2	0.015055
C6orf201	0.0151134
PALM3	0.0151578
JAM2	0.0152449
SHOX2	0.015268
IQGAP3	0.0154372
NFIX	0.0154591
ACCS	0.0154796
TTC25	0.0155567
APOBEC3H	0.0156254
POLQ	0.0156264
RFPL4B	0.0158349
CD300LG	0.0159325
RIBC1	0.0164332
KRT86	0.0166115
RORA	0.0167879
KCNJ15	0.0168196
TRAV8-4	0.0170994
SIAH3	0.0171013
RXRG	0.0171537
C1orf21	0.0171763
ASAH1	0.0173035
BPIFB3	0.017469
LZTFL1	0.0176486
FAM49A	0.0176737
KIF19	0.0177118
TMEM231	0.0181566
TRBV7-9	0.0183142
OR51T1	0.0183274
MAGEA8	0.0183449
RP11-545J16-1	0.0185622
GMPR	0.0186721
AUNIP	0.0192989
FBXO45	0.0193413
C1orf158	0.0195478
SLC46A2	0.0196114
CYSLTR1	0.0198404
ACSBG1	0.019945
TRBV4-2	0.0199654
CPED1	0.0201065
KIF6	0.0204457
DNAH9	0.0207397
TUBB3	0.020838
TCEANC	0.0210035
FAM107A	0.0212254
ATP1A2	0.0213413
KLK12	0.0220423
RASGEF1C	0.0221338
ZMYND10	0.0221485
KLHL33	0.0221522
C16orf96	0.0225395
TTC19	0.0227727
KCP	0.0228079
MS4A8	0.0228103
DNAJB13	0.023018
USP17L3	0.0235765
KIF15	0.0237876
ACRV1	0.0237931
POLE2	0.0238154
BMP3	0.024203
HNMT	0.0242309
LUZP4	0.0243597
SLFN12	0.0244466
MAP6	0.0245481
TRIM40	0.0247013
PCDH20	0.0248921
KCNA5	0.025011
CRY2	0.0251576
ATAD2	0.0252115
ETV1	0.0253146
EDA2R	0.025396
XRCC2	0.0254102
POC1A	0.0255252
SHE	0.0257195
TRGV4	0.0260909
TPSAB1	0.0262657
KIAA1524	0.0262855
IKBKB	0.0263146
RBL2	0.026621
CDC14A	0.0268336
WDR62	0.0271394
LAMA2	0.0274469
RRM2B	0.0276743
AQP5	0.0278131
ZSCAN4	0.0280273
PDK2	0.0280889
IAPP	0.0282732
IL6ST	0.0283319
CA10	0.0283351
TRAV38-1	0.0283852
CFAP221	0.0286531
RAD54L	0.0290013
TDRP	0.029012
DTYMK	0.0290808
ETV5	0.0291527
C19orf48	0.0291529
ZNF354B	0.0294252
CXorf23	0.0298975
GDF10	0.03001
NHSL2	0.030483
TOMM40	0.0307286
HOXC8	0.0312183
LARGE	0.0312742
RAB36	0.0314696
SLC9A9	0.0321237
SLCO1B1	0.0321933
MAMDC2	0.032871
HHIPL2	0.0329625
RAD51AP1	0.0333943
SDR42E1	0.0338486
TMSB4X	0.034035
TUBB6	0.0341658
SPARCL1	0.03418
OCLN	0.0346812
IQGAP2	0.0352147
CEACAM19	0.0353202
ABCC4	0.0354859
ENTPD3	0.0355273
ARHGAP40	0.035811
CLDN23	0.0361177
VWA3A	0.0364581
IFNLR1	0.0364581
FAM150B	0.0371182
NUMBL	0.0372272
TXNDC15	0.0377564
TPSB2	0.0378897
LY6G5C	0.0382618
IFT172	0.0384301
CCPG1	0.0392959
ANGPTL5	0.0392975
PCM1	0.0393107
TMEM98	0.0395795
HOXA1	0.0396517
EME1	0.0397744
PHYHD1	0.0398339
SEL1L3	0.0400833
SCUBE2	0.0401105
AQP2	0.0414015
ABHD6	0.0416586
NCMAP	0.0422068
DPYS	0.0425014
C9orf152	0.0425522
CACNA2D3	0.0425765
SBSPON	0.0427166
FGF10	0.0427486
VPS13C	0.0427668
NTRK2	0.0432503
CHDH	0.0439147
RFC4	0.0439435
TK2	0.0440572
DLX3	0.044642
MR1	0.0446692
CADM3	0.0447465
LTA4H	0.0449309
ZC2HC1C	0.0450748
DDIAS	0.0453151
PHKB	0.0454083
KRT27	0.0457278
TEKT2	0.0459409
CASQ2	0.0459944
UGT2B7	0.046088
PNMAL1	0.0462781
ZNF572	0.046408
MACROD2	0.0471356
CCDC171	0.0471725
RP11-125O5-2	0.0473214
LRRC43	0.0474291
TRIP13	0.0474416
MTBP	0.0474788
SFTPA2	0.0476908
CMYA5	0.0477721
ABCA10	0.0482519
SLC25A14	0.0495781
BORA	0.0496479
RLBP1	0.0496946
LPAR3	0.0497233
FAM104B	0.0499979
DNAI2	0.050839
NOXO1	0.0508575
MAP9	0.0509588
C16orf93	0.0513992
MBD3L3	0.0514854
SCTR	0.0516314
FAM154B	0.0516771
EFHB	0.0523579
PDZRN4	0.0525128
MCM2	0.0526378
CHD9	0.0531447
CCDC170	0.053325
DNAH7	0.0535192
FAM122A	0.0535872
NDC1	0.053761
TONSL	0.053827
ACOX2	0.0539265
C2orf91	0.0541585
TMC5	0.0548005
SMCO3	0.0550493
MIS18A	0.0551621
KCNJ4	0.0553037
SERP2	0.0556321
PRAME	0.0558851
CDHR3	0.0559218
EML5	0.0559754
KCNK1	0.0560696
PHC1	0.0560863
SNX25	0.0573307
CDH20	0.0573434
STIL	0.0574651
SFTPA1	0.0578863
SHROOM3	0.0580625
NAALAD2	0.0580911
FMO5	0.058505
SARAF	0.0587422
MS4A18	0.0591584
CHRNB3	0.0594014
FOXA2	0.0596723
ECE2	0.0599853
FAM229B	0.0600631
TEX9	0.0603334
CYP1A1	0.0609728
PRDM6	0.0610982
ARHGAP11B	0.0611687
USP51	0.0613722
AK8	0.0618718
STMND1	0.0619911
C9orf135	0.0619929
C1orf137	0.0628379
CDK15	0.0633892
KCTD14	0.0648929
PREPL	0.0657473
MC5R	0.0658388
F8	0.0659319
PPP1R14B	0.0661505
SLC44A4	0.0662395
TLR5	0.0666539
METTL20	0.0672396
TCP11L2	0.0676842
HELQ	0.0685119
SGCA	0.0692028
C11orf24	0.0693698
KLHL31	0.0699521
IGSF23	0.0700929
FAM174B	0.07068
PAK3	0.0709759
ISM2	0.071617
SLC9B1	0.0717379
EPB41L4A	0.0717842
SACM1L	0.0719506
MTM1	0.0724432
SP9	0.0727839
NEFL	0.0735828
RSPH4A	0.0763365
SBSN	0.0766247
PACRG	0.0766577
ELAVL2	0.0771025
HYDIN	0.0772296
PDE11A	0.0773689
CCNF	0.0777829
PLA1A	0.0778666
LHX5	0.0781369
ARHGAP24	0.0782096
TMEM150C	0.0784669
PRR15L	0.0785818
GARS	0.0793611
CCDC125	0.0796911
SSTR1	0.080257
CYYR1	0.08042
B4GALNT3	0.0812159
ADCY5	0.0816304
TNFSF11	0.0817609
TRAV27	0.0827394
SLC4A4	0.0828496
C14orf159	0.0840877
DYNC2LI1	0.0845799
UBA7	0.0852934
SERPINC1	0.0854156
HSPA6	0.085695
C2orf82	0.0859906
SAT1	0.086125
SNX1	0.0861579
CCT6B	0.0862476
DYNC2H1	0.0869892
EFCAB13	0.0870854
BBIP1	0.0875786
MALL	0.0889905
HSD17B4	0.0895941
TCERG1L	0.0897526
ERMAP	0.0899453
BOP1	0.0900581
C10orf67	0.0901684
RABGAP1L	0.0903484
C9orf156	0.0904772
ADH4	0.0914153
ZNF774	0.0920282
MACC1	0.0925379
TMEM232	0.0925575
NFATC3	0.0934777
ZRSR2	0.0949103
GINS4	0.0950681
REPS2	0.095302
MAP7D2	0.0954845
P3H4	0.0964442
GUCY1A2	0.0971521
PIP5K1B	0.0980528
EIF2S3	0.0985933
CAPSL	0.0988273
RANBP1	0.0996487
SYTL2	0.099668
TMEM27	0.0996716
CCDC129	0.100935
DYX1C1	0.101162
ARRDC3	0.101542
KCND3	0.101687
PLXNB1	0.101881
SHF	0.103045
CHAF1A	0.103918
DMXL1	0.10415
FREM1	0.104597
TMEM56	0.105185
ST6GALNAC1	0.105263
SLC25A47	0.106232
AC069499-1	0.10625
ZBED3	0.106565
NEK5	0.106647
ALYREF	0.108345
PCYT1B	0.108452
WDR35	0.10853
CXorf22	0.108659
THSD7B	0.108748
EIF4E3	0.109074
CNKSR2	0.109572
CASP1	0.11002
C8orf34	0.111441
PEX5L	0.111898
LANCL3	0.111924
EIF2S3L	0.113201
GPR113	0.113436
GLIPR1L2	0.114006
TIGD4	0.115203
ALDH5A1	0.115284
ACTR3C	0.11624
RPL39L	0.116285
BRCA2	0.117356
NME5	0.117496
IGIP	0.117811
TFG	0.118039
SOX6	0.11859
SNX8	0.118726
WBSCR17	0.118759
SLC22A15	0.118855
PIH1D2	0.121327
TRAPPC2	0.121631
FKBP10	0.12171
PTPRB	0.121934
CXCR2	0.122233
SCN11A	0.122288
RECQL4	0.122426
MYOCD	0.122865
TXNDC16	0.1232
SSBP2	0.12493
CA1	0.125033
PPP1R3C	0.125411
GTF2IRD2B	0.12584
DNAI1	0.126526
GABRG2	0.126989
CPO	0.128407
TMEM52	0.129541
CALU	0.130074
WDR63	0.13022
POLK	0.130495
MYLK4	0.130806
TBC1D19	0.131282
SLC22A3	0.131764
GPR19	0.132203
COL4A3BP	0.133171
STXBP6	0.133621
NT5DC1	0.134072
C5orf49	0.134756
TMPRSS4	0.134949
CFAP36	0.135802
GALNT16	0.135828
HTR4	0.136469
FIG4	0.137041
AKAP7	0.137597
TTLL9	0.137864
TSC22D2	0.138702
STEAP1B	0.139175
HSD17B8	0.139451
C2orf73	0.139535
TM4SF4	0.139654
SPTA1	0.139764
FREM2	0.140079
MORN3	0.140615
TMEM9B	0.140679
TEX13A	0.140814
ZXDA	0.14092
ZFHX4	0.142943
SLC13A2	0.143316
TMEM229A	0.144441
LHX1	0.144699
ZNF33B	0.146247
GEMIN8	0.148242
CCBL2	0.148417
TMEM176B	0.148674
CADPS2	0.148911
C11orf54	0.149282
FAM161B	0.149309
CFAP61	0.15193
ITM2A	0.152038
HADH	0.153009
CDR2L	0.153176
SGCZ	0.153334
ZP3	0.154024
KIAA0141	0.154327
ACTL7B	0.154509
KLK10	0.155348
THAP6	0.156012
SLC40A1	0.156655
DHRS12	0.157211
CPQ	0.157798
MAPK10	0.158229
HSD17B11	0.161142
CAPN8	0.161219
LHFPL1	0.162714
L3MBTL4	0.163833
ZFP92	0.165521
MDH1B	0.166041
SLC7A1	0.166195
YDJC	0.167568
ATP5S	0.167827
HRH4	0.169917
SEMA3E	0.171357
ENO4	0.171995
PDE8B	0.172017
FAM177B	0.172887
E2F2	0.173142
CFI	0.173518
RBBP7	0.173942
C2orf70	0.174112
TRBV20OR9-2	0.175147
TRPV6	0.175649
CENPL	0.177016
SLC5A1	0.177195
YTHDC2	0.177815
CTD-2587H24-4	0.179402
KRT39	0.180395
F9	0.180622
CASC1	0.180869
FABP9	0.181216
KLRF1	0.181496
SLC25A1	0.183049
RNASE4	0.185023
PRDM9	0.186139
PPIL6	0.186881
PRAMEF6	0.187021
GK	0.187931
WWOX	0.187942
C14orf105	0.18828
MMD2	0.188655
GPRC5C	0.189463
SYAP1	0.190301
STS	0.190642
WEE2	0.190708
SIAE	0.190794
TNFSF9	0.190911
CCRL2	0.191025
C10orf32	0.191474
KRTAP19-2	0.191529
LRRC49	0.191915
ULK2	0.194142
CACNG1	0.194746
DDX60	0.196146
EFCAB12	0.196614
GCNT4	0.198455
C2orf50	0.199011
GNB1L	0.200444
LIN28B	0.20085
PAPD4	0.201035
TRBV30	0.201545
DCX	0.201979
HLA-E	0.202956
EIF4EBP1	0.204305
IP6K3	0.204386
TAAR2	0.204504
RMI2	0.204741
KLF16	0.204786
C4B	0.20616
CAGE1	0.208799
ZNF526	0.211159
GPR33	0.211628
VCY1B	0.212206
TRAV12-3	0.214113
NPNT	0.214618
CH507-9B2-3	0.215547
GPR27	0.216
IL1RL1	0.216983
THG1L	0.21717
MGAT4C	0.218155
ATRX	0.218408
PIF1	0.218533
CDS1	0.21864
NAALADL2	0.219758
RP11-468E2-1	0.220191
HDGF	0.220637
KIF3A	0.220704
UAP1	0.221261
NATD1	0.221264
MMP17	0.221779
AUH	0.221791
CHIC1	0.221832
HBG2	0.222842
DUSP9	0.223666
SRM	0.224021
IZUMO3	0.224264
CEP120	0.22639
ADCY6	0.226648
HAS3	0.227541
PSMG3	0.227963
DNAL1	0.229046
SPINK7	0.229523
XPC	0.229815
TRIM61	0.230555
MSRA	0.23333
CDK5R2	0.23445
SLC44A3	0.234453
COQ7	0.234844
CES2	0.235298
FAM149A	0.239471
ATG10	0.240073
DBF4	0.241295
KIAA0430	0.242891
FAM172A	0.243423
ANKRA2	0.245053
OR9A4	0.245684
C5orf34	0.247007
ANO7	0.248113
OFD1	0.248936
NOSTRIN	0.249841
FAM3D	0.250666
MAP6D1	0.251835
ANKFN1	0.252314
PDSS1	0.253909
LONP2	0.254836
ODF1	0.254928
AC003005-4	0.255981
SNRPD1	0.256459
DTX4	0.25724
ST8SIA6	0.257539
DIS3L	0.25999
FAM227B	0.260041
EPO	0.262231
TRMT2B	0.262517
TMEM133	0.262732
PCDH11X	0.26279
CPNE7	0.263437
UGT2B15	0.264702
SIAH2	0.26471
SUV39H1	0.265694
GPR144	0.267685
BBS2	0.267944
RNF183	0.26933
PCDHA11	0.269414
SAP30L	0.270635
PNPLA4	0.270861
VIT	0.273902
GABARAPL2	0.274184
EMC3	0.276034
KIF3C	0.277153
ACKR4	0.277935
IQCA1	0.278794
TOX3	0.281736
GPR152	0.281841
TMEM176A	0.283355
AP1S2	0.283596
TTLL7	0.285186
PARP16	0.285301
DYNC1LI2	0.285479
HAO1	0.285686
CFHR1	0.285927
RBBP8	0.286571
RLN2	0.286611
KLK2	0.286754
SSX3	0.287001
PKP1	0.287271
RASEF	0.287553
SAR1B	0.288586
PEAK1	0.289045
FGFBP2	0.289918
TDGF1	0.290315
HSD17B2	0.291779
HIPK4	0.2932
GJD4	0.293475
SV2C	0.293971
TSPAN3	0.294382
LGALS14	0.29439
REEP5	0.294929
OBSL1	0.296612
AMHR2	0.297456
SNCG	0.299033
NKPD1	0.299243
KLHL38	0.299419
FSD2	0.302919
CNTNAP4	0.303188
MAST4	0.303225
PDCD2L	0.30504
F13B	0.305403
HTR3D	0.305602
DSCR8	0.308781
DGKI	0.309152
LGALSL	0.31004
RBM43	0.310623
PARP8	0.310911
IFITM5	0.311821
SOWAHA	0.31228
GIN1	0.314152
PKDREJ	0.31416
LONRF1	0.314683
CLN5	0.317397
MIA2	0.317508
SERINC5	0.317925
TMBIM4	0.318846
IRGC	0.319883
GCNT3	0.322742
FAM81B	0.323123
CLRN3	0.324168
MYF5	0.325126
SF3B4	0.326339
ACADL	0.326412
HPDL	0.326924
TRAPPC13	0.328858
NSUN2	0.329232
BTNL8	0.329252
RGS9BP	0.331196
CCNG1	0.332961
WDR53	0.334268
GEMIN7	0.334321
RPS10-NUDT3	0.335606
PPEF2	0.336762
KERA	0.336948
IHH	0.337799
RP11-903H12-5	0.338293
CARD16	0.339109
VILL	0.339529
CELSR3	0.340304
MXI1	0.340776
C12orf56	0.341027
DRD1	0.34377
TEX19	0.344094
PURA	0.345839
TSACC	0.346135
SLC2A12	0.346933
FOXK1	0.348093
TLR3	0.348723
PTPRD	0.349363
TNP1	0.351656
ARID3A	0.351957
TRPV4	0.35212
ARHGAP42	0.354548
EDNRB	0.356688
TRAIP	0.359227
CAPS2	0.359344
EMB	0.360937
KRTAP19-4	0.361471
AHRR	0.36296
EDA	0.363487
AKAP3	0.364643
KRTAP20-4	0.364765
SPAG6	0.371738
PRSS38	0.372031
COX7B2	0.372141
TBXA2R	0.373388
B9D1	0.376608
KRTAP19-5	0.377227
ZFX	0.377323
THTPA	0.377633
KBTBD4	0.379266
OR6C2	0.381956
CETN2	0.383944
TMEM67	0.384032
CELA2A	0.386367
CTSO	0.38927
TRAV13-2	0.389727
CRIM1	0.390145
PRAMEF9	0.390904
PAX9	0.393799
CALCA	0.3941
ZNF284	0.394587
AADAT	0.395722
GOT1L1	0.395913
SPOCD1	0.397337
DGKK	0.399172
PTPRN2	0.399838
SRR	0.400078
MYH13	0.401222
ENKD1	0.401289
SLIT2	0.402442
ANKRD20A3	0.402909
GABRA3	0.403685
RASA1	0.405719
FOXK2	0.406598
MOS	0.408422
IGSF3	0.408585
AK7	0.409339
CCDC150	0.415136
MAGEB6	0.415748
ADAMTSL3	0.416842
SSC4D	0.420352
SLC52A2	0.420545
C7orf61	0.421361
ERCC2	0.42286
RSPH1	0.423858
KRTAP19-3	0.423979
RPS27L	0.425176
PRR35	0.425692
AOC1	0.426137
RP11-569G13-3	0.426452
LGALS7	0.426833
THRB	0.428935
EZH2	0.429202
CPLX1	0.429826
TMEM37	0.430462
ALPK1	0.43059
AADAC	0.431659
BTF3	0.434068
CTXN2	0.434364
GNG13	0.435128
GJB1	0.43647
CMTR2	0.436706
FGF21	0.437629
BEND7	0.438998
TMEM30B	0.443285
SIPA1L2	0.445639
TRDV2	0.448246
HEXB	0.448566
ANKRD22	0.448999
TBCK	0.452049
NSA2	0.452377
GATA6	0.453031
TUBA3E	0.453584
NRTN	0.453608
RP11-446E24-4	0.454003
TMEM128	0.454519
ELSPBP1	0.458897
VNN2	0.458968
PLXNA1	0.459137
ZHX2	0.459578
SORBS2	0.460447
DDX39A	0.463184
ZC3H3	0.465214
OR6C75	0.465346
PRL	0.466271
SPATA12	0.466622
CYP39A1	0.467242
RNASE7	0.468569
ADAM28	0.468952
OSR2	0.470434
ARID3C	0.471452
CKM	0.472822
SDR9C7	0.473406
CETN3	0.475928
ADD3	0.476639
XK	0.477017
TSPAN31	0.477477
ZFYVE16	0.477543
NTN5	0.478273
ALPPL2	0.479235
PCGF5	0.481508
OR1E2	0.482005
LIPM	0.482553
CRIP3	0.482889
MLPH	0.483556
DET1	0.486357
CFH	0.490736
GPRIN3	0.491245
TTC30A	0.491829
CBR4	0.49395
PYCR1	0.494368
UBXN2B	0.494441
ABCB11	0.496038
TMEM170A	0.496655
CTPS2	0.497735
HMG20B	0.498092
TLE4	0.49869
TCTN1	0.499135
MAPK8IP2	0.500685
RAC3	0.500894
MMP20	0.504184
FAAH2	0.506388
TMEM71	0.508364
GBP6	0.509735
SLFN5	0.509869
PCCA	0.510012
C10orf131	0.510019
MARVELD2	0.512214
GLI1	0.512638
ANKRD42	0.517121
CASR	0.519322
CSAG1	0.519653
EIF1AX	0.52141
MYZAP	0.521987
IGHD1OR15-1B	0.522051
SPRY4	0.524329
VAT1L	0.525444
PCDH1	0.525515
DLG3	0.529136
ZNF695	0.530865
KDELR2	0.532944
IQCJ-SCHIP1	0.53296
VWA5A	0.533391
DSCR4	0.534497
XXbac-B562F10-12	0.535648
RNF128	0.53674
CEP72	0.537318
C4orf3	0.537598
CA2	0.537693
KRT23	0.538271
SCX	0.539539
KLC3	0.54102
MIA	0.541886
AC241585-2	0.544193
MAGEA11	0.544798
RDH5	0.545229
BTD	0.545762
CDKL1	0.54745
MAGEC3	0.547628
PCDHGA10	0.549393
SSX2B	0.55002
ZNF256	0.553126
PAGE5	0.553313
PTGFR	0.556577
ZNF300	0.557063
ASB9	0.55777
MAGED4	0.55921
IFT81	0.560272
TFPI	0.560415
GSN	0.561228
DMRTB1	0.563007
SLC3A1	0.568246
IGHD5-24	0.570539
FRMD4B	0.572833
PRAMEF12	0.57486
B4GALT2	0.577085
PSAPL1	0.577418
CDH12	0.577772
ZYG11A	0.578899
HDHD1	0.585004
ATP10B	0.588756
UBXN10	0.589889
PBLD	0.590715
C1GALT1C1	0.591184
IFNA6	0.591309
MAT2B	0.592129
TMEM220	0.592772
ERAP2	0.59285
PPM1L	0.593789
MDGA2	0.596587
FAM69C	0.597843
AC007326-1	0.598524
KDM5C	0.599727
CTB-96E2-2	0.606894
PJA2	0.608331
APOA4	0.609606
ZNF296	0.611104
CFHR2	0.61266
NUDT12	0.613132
CAPN6	0.614849
RGPD5	0.6162
USP53	0.617766
TRIO	0.618552
SYNJ2BP	0.62059
TTC37	0.620635
HECTD2	0.620948
CDSN	0.621145
IMPDH1	0.622787
DPP6	0.623337
ANKRD62	0.623963
FAM170A	0.625247
ARL15	0.627122
ADAM7	0.627541
GOLGA8J	0.628519
CCNH	0.628913
TCTN2	0.630407
BIVM	0.635281
TTLL8	0.63799
LY75-CD302	0.639074
KRTAP8-1	0.639289
CDKN2AIP	0.639608
C11orf1	0.642416
PRAMEF5	0.643152
LRRC6	0.64356
KIAA0825	0.644234
OLIG1	0.644246
ARSH	0.647431
RCOR2	0.647687
ABLIM1	0.650071
CRYZ	0.65447
CABYR	0.656154
AGA	0.657106
POTEH	0.657476
DHX58	0.659077
SUN3	0.659598
MATN3	0.660203
RAD50	0.664001
CHCHD10	0.664023
PLCE1	0.664488
PCNXL2	0.664983
BRIX1	0.666109
PTPN13	0.667579
MYO1D	0.668127
DYNLT3	0.670876
C11orf70	0.671951
ALPP	0.672554
CBS	0.672697
AP3M2	0.67273
AP3B2	0.672776
CALR3	0.673453
TNNI1	0.675317
HSD17B12	0.67558
SRD5A1	0.676622
EPHB6	0.677684
SYT7	0.677692
ANO5	0.678983
HS3ST1	0.680394
SPTLC3	0.680651
ZBED9	0.68091
JAG2	0.684704
FXYD3	0.687756
XPA	0.690122
ARSD	0.691161
FOXH1	0.691932
FAM151B	0.693318
ERICH5	0.697225
TUBA3C	0.700478
MAST1	0.704038
FAM134B	0.706218
CHGB	0.706311
HYKK	0.708288
SSX1	0.708995
SMIM11	0.712908
SUCLG2	0.715525
RASL10B	0.717592
FAM126A	0.717658
SSR3	0.719171
B4GALNT4	0.719532
PRKD1	0.719544
TXLNG	0.722198
SMIM10	0.723072
COX7C	0.725073
TFR2	0.725463
TMEM17	0.726303
SLMO1	0.726659
MSH3	0.727652
GLB1	0.728127
NR1I3	0.732033
LYPD8	0.733663
CNTD2	0.735688
MDM2	0.73703
PTCHD1	0.737081
ARMC4	0.737308
KALRN	0.737518
NXNL1	0.739134
LRAT	0.742387
TPK1	0.742411
AC010184-1	0.742601
HIGD1A	0.743607
LGALS3BP	0.745414
ZNF229	0.745473
ASIC3	0.746578
DTWD2	0.748233
C1orf115	0.749959
OR10D3	0.752152
NUP155	0.752155
DCDC2	0.752374
TRIM43	0.755402
PLAC1	0.758096
CCKBR	0.76387
PLK5	0.76477
TIGD6	0.767786
PIGP	0.767906
SOHLH2	0.76834
ARSE	0.768734
SP8	0.770391
USH1C	0.770443
MANBA	0.771157
C4orf19	0.772397
GCNT1	0.773232
FAM47A	0.773991
LSMEM2	0.774022
SAMD15	0.774662
CLINT1	0.775604
DCAF4L2	0.777698
NPR3	0.778696
OLFM2	0.781844
NHS	0.78324
ERAP1	0.785787
NOMO3	0.786528
TMEM187	0.787233
RPL3L	0.793067
DNAJB8	0.797273
OR11H4	0.79924
HIST1H2AA	0.800358
DBX1	0.802232
STOX2	0.805803
STOM	0.805921
MCC	0.808988
SMIM6	0.812809
KRTAP19-1	0.815529
DGAT2L6	0.818031
FAM169B	0.818571
HIST1H4D	0.818872
NPC1L1	0.819443
GPR83	0.821723
DDN	0.822203
PSG11	0.823719
SEH1L	0.823793
CBX4	0.824276
TTC23	0.827406
FSIP1	0.827593
ESRRG	0.828918
DUOX2	0.830694
TNIP3	0.831628
SCML1	0.832695
MAD2L2	0.832812
POU4F3	0.833552
NEO1	0.834303
TMEM221	0.834495
UGT1A5	0.835277
RP11-831H9-11	0.836034
APOA2	0.836247
C5orf24	0.84028
GYG2	0.843838
TCEB3CL2	0.844493
DLK2	0.845822
CCDC160	0.846053
C11orf63	0.847366
RP11-506B6-7	0.847537
MROH6	0.84858
IGBP1	0.84928
TMEM202	0.850728
GPR139	0.852558
LHX9	0.852623
SERPINB8	0.852914
USH1G	0.853654
CDH18	0.854648
C19orf26	0.855417
ACY3	0.858681
C4orf36	0.858745
BRCC3	0.858989
GALC	0.859232
MED7	0.859259
NUTM2F	0.86104
TSPAN1	0.862187
CDC42SE2	0.863061
IGHD5-18	0.864593
MAB21L3	0.864789
ENKUR	0.865288
TCEB3CL	0.865467
TPRX1	0.865759
YBX2	0.866586
XG	0.867952
PDZD3	0.869069
SH2B2	0.871503
PRORY	0.871837
SLCO1A2	0.877908
PBX1	0.881
SKP1	0.881327
FRG2C	0.882534
FBXO15	0.882926
FNDC8	0.886049
MAGEA12	0.886142
ASB15	0.886736
FBXO47	0.886835
PANX2	0.886907
ACKR2	0.888137
GAGE12J	0.888893
TTC9B	0.891668
PPFIA3	0.892041
C5	0.893411
CHEK2	0.895356
KY	0.898858
SCARB2	0.900697
PIGV	0.902083
SOHLH1	0.903916
HIST1H3F	0.904975
HHAT	0.909447
ZNF705B	0.913329
CASP7	0.916264
NAT8L	0.916275
RP4-583P15-14	0.917884
ANKRD31	0.918964
CYB5D2	0.919417
C4orf32	0.91945
SUMF1	0.920658
RNASEL	0.930794
KCNH5	0.934615
SEMG1	0.935996
KDM4E	0.936198
MED10	0.936219
OR2T35	0.937208
ARHGEF28	0.939561
OR8B12	0.94048
BCO1	0.944236
GFM2	0.946154
SPACA7	0.947648
RAVER2	0.952882
NR2E1	0.953986
RAB9A	0.954816
SSX2	0.95508
FTCD	0.956201
URGCP-MRPS24	0.956418
SH2D4B	0.959343
CMSS1	0.9599
KIAA1191	0.961436
SLCO6A1	0.963463
KCNV2	0.965998
ZCCHC10	0.968181
SLC12A2	0.968397
AC018512-1	0.968805
FBXL17	0.969779
VNN3	0.970135
AGGF1	0.972081
C12orf75	0.972605
BTG1	0.972664
SUSD1	0.972771
ZNF222	0.973828
SSX5	0.974027
POU4F2	0.974469
ATP1A1	0.974682
SCOC	0.97513
CANX	0.975645
KIAA1024	0.975803
KDELR3	0.977003
SPA17	0.979356
AC002985-3	0.981358
TBX1	0.986417
PCBD2	0.98651
SDC2	0.987875
DUSP19	0.989227
ATL1	0.990896
FAM150A	0.991021
TAPBPL	0.991166
XAGE5	0.991253
CT47B1	0.992401
RBPJL	0.993057
RP11-350O14-18	0.993179
KRTAP6-2	0.993905
CDY1	0.994095
SMIM2	0.996947
NEK4	0.999429

## Sheet: Table S8
Table S8 The identified 9 FAT1 mutation-related genes and their contribution coefficients for LUAD prognosis
Genes	Prognostic coefficients
IRX5	-0.0269105
SLC47A1	-0.0224214
MYLIP	-0.0127999
ATP8A2	-0.00855195
ENPP5	-0.00645598
FAM117A	-0.000618582
LINGO2	0.00716432
FLNC	0.00794132
ANLN	0.033726

## Sheet: Table S9
Table S9 The detailed mutational activities of determined five mutational signatures across LUAD samples in the discovery cohort
Sample	COSMIC_13	COSMIC_17	COSMIC_4	COSMIC_1	COSMIC_5
TCGA-05-4244-01	0.00951297	6.71e-15	0.272883	0.156567	0.298321
TCGA-05-4249-01	0.115656	0.0686886	0.22588	0.130029	0.172539
TCGA-05-4250-01	0.129128	0.0526749	0.146065	0.0911057	0.232853
TCGA-05-4382-01	0.12279	0.054284	0.3926	0.0485557	9.14e-16
TCGA-05-4384-01	0.0550298	0.018489	0.262861	0.157801	0.288391
TCGA-05-4389-01	0.309108	0.0681503	0.0946646	0.200279	0.211292
TCGA-05-4390-01	0.0193203	0.134437	0.419625	0.0738152	0.0517065
TCGA-05-4395-01	0.361916	0.114213	0.261305	0.098888	0.120909
TCGA-05-4396-01	0.0547724	0.150261	0.427172	0.101633	0.131533
TCGA-05-4397-01	0.193302	0.0706287	0.199357	0.0523957	0.270473
TCGA-05-4398-01	0.109888	0.11094	0.21663	0.100082	0.186296
TCGA-05-4402-01	0.634394	0.125867	8.35e-15	0.071669	0.127663
TCGA-05-4403-01	0.103135	8.94e-15	0.171659	0.541599	0.0540358
TCGA-05-4405-01	0.0422533	0.0930708	0.201689	0.17181	0.168035
TCGA-05-4410-01	0.14571	0.0524331	0.335686	0.0448657	0.122943
TCGA-05-4415-01	0.0449137	7.98e-15	0.498493	0.18419	7.98e-15
TCGA-05-4417-01	0.0179901	0.080426	0.46568	0.0747109	0.133823
TCGA-05-4418-01	0.04825	0.0558851	0.262833	0.135186	0.332012
TCGA-05-4420-01	0.056458	0.0772296	0.237821	0.0644873	0.197261
TCGA-05-4422-01	0.376595	2.86e-14	2.86e-14	0.218803	0.198683
TCGA-05-4424-01	0.150928	0.0463199	0.226163	0.0996186	0.119677
TCGA-05-4425-01	0.102734	2.32e-14	0.046375	0.850891	2.32e-14
TCGA-05-4426-01	0.145043	1.97e-14	2.62e-12	0.597117	0.203375
TCGA-05-4427-01	0.0601711	0.179703	0.240079	0.0570914	0.153003
TCGA-05-4430-01	0.0631317	0.0409777	0.36386	0.0768211	0.158583
TCGA-05-4432-01	0.0347446	0.0325505	0.253394	0.0889423	0.256095
TCGA-05-4433-01	0.0625398	2.55e-14	2.55e-14	0.890294	2.55e-14
TCGA-05-4434-01	0.223106	2.33e-14	2.33e-14	0.37132	0.356821
TCGA-05-5420-01	0.042705	1.37e-14	0.225338	0.372301	0.258624
TCGA-05-5423-01	0.0816921	0.126786	0.231775	0.301015	0.0731649
TCGA-05-5425-01	0.0910644	0.0566967	0.34705	0.0752183	0.199353
TCGA-05-5428-01	0.366004	0.0664996	0.25248	0.0939645	3.64e-15
TCGA-05-5429-01	0.100244	0.200435	5.58e-14	0.640437	0.0588846
TCGA-05-5715-01	0.678711	9.95e-15	9.95e-15	0.265501	9.95e-15
TCGA-35-3615-01	0.409096	0.241293	0.123505	0.0497802	1.05e-14
TCGA-35-4122-01	0.144202	3.7e-15	3.7e-15	0.0960814	0.479905
TCGA-35-4123-01	0.0394331	0.0897769	0.446653	0.104036	0.23988
TCGA-35-5375-01	0.0902401	0.211517	0.169282	0.0861837	0.221819
TCGA-38-4625-01	0.20808	0.0706081	0.384262	0.0299573	2.59e-15
TCGA-38-4626-01	0.0628351	0.146177	0.317721	0.00760451	1.01e-09
TCGA-38-4627-01	0.0816832	0.148731	2.89e-14	0.6362	2.89e-14
TCGA-38-4628-01	0.129582	0.0952125	0.115837	0.324301	0.259937
TCGA-38-4629-01	0.108057	0.175741	0.145378	0.165256	0.106405
TCGA-38-4630-01	0.42767	0.0381758	0.0971322	0.297389	0.134424
TCGA-38-4631-01	0.0237636	0.0332073	0.459535	0.010992	0.150516
TCGA-38-4632-01	0.0541604	0.0422745	0.245556	0.0636516	0.284613
TCGA-38-6178-01	0.259382	0.0713063	0.228047	0.272435	0.168026
TCGA-38-7271-01	0.525094	1.41e-14	0.165322	0.0265709	1.41e-14
TCGA-38-A44F-01	0.0803268	0.243367	0.140674	0.535632	7.54e-14
TCGA-44-2655-01	0.0631129	0.0606857	0.652545	9.17e-15	0.120294
TCGA-44-2656-01	0.0217364	0.0283631	0.434715	0.116837	0.0411264
TCGA-44-2657-01	0.0991042	3.87e-15	0.399239	0.078267	0.106831
TCGA-44-2659-01	0.0430597	3.94e-15	0.565801	0.0753172	0.0641087
TCGA-44-2661-01	0.0469859	0.226865	0.0113754	0.229979	0.484794
TCGA-44-2662-01	0.60594	0.120034	0.0294955	0.0508403	0.0704513
TCGA-44-2665-01	0.289724	0.0118118	2.57e-14	0.303607	0.394858
TCGA-44-2666-01	0.121666	0.188614	3.54e-12	0.355858	0.281598
TCGA-44-2668-01	0.219327	4.35e-15	0.286849	0.0239525	0.0772579
TCGA-44-3396-01	0.414909	0.0681129	0.107047	0.218766	0.113364
TCGA-44-3398-01	0.272752	0.0663705	0.153944	0.1111	0.090888
TCGA-44-3917-01	0.153991	7.08e-15	0.519178	0.132178	0.0868884
TCGA-44-3918-01	0.0960712	0.0285692	0.472314	0.00851628	0.0798864
TCGA-44-3919-01	0.388522	2.07e-14	0.102338	0.278048	0.231092
TCGA-44-4112-01	0.195014	0.0348476	0.370561	0.0925201	0.0878165
TCGA-44-5643-01	0.320557	1.05e-14	0.278143	0.234276	0.167024
TCGA-44-5644-01	0.0611249	0.0790883	0.365136	0.079646	0.0940331
TCGA-44-5645-01	2.25e-14	0.116395	5.17e-07	0.514159	0.369445
TCGA-44-6144-01	0.0815073	0.170899	0.291203	0.0719633	0.209759
TCGA-44-6145-01	7.6e-05	0.142545	0.432765	0.0662347	4.79e-15
TCGA-44-6146-01	0.0507868	2.38e-14	0.0122131	0.658965	0.278035
TCGA-44-6147-01	0.0279673	0.153946	0.385989	0.09751	0.143644
TCGA-44-6148-01	2.07e-13	2.07e-13	2.07e-13	2.07e-13	0.705281
TCGA-44-6774-01	0.0125731	0.0651038	0.367458	0.0205578	0.1272
TCGA-44-6775-01	0.206353	1.71e-14	0.0618773	0.18149	0.40411
TCGA-44-6776-01	0.0468116	7.69e-15	0.483181	0.102851	0.263203
TCGA-44-6777-01	0.295779	3.65e-15	0.130718	0.0960503	0.147002
TCGA-44-6778-01	0.0147571	0.0925796	0.322613	0.0612154	0.231079
TCGA-44-6779-01	0.0199016	0.192004	0.326559	0.461535	1.2e-14
TCGA-44-7659-01	0.0631287	0.110503	0.327739	0.078502	0.328438
TCGA-44-7660-01	0.0919221	0.0270454	0.0684699	0.0572044	0.48536
TCGA-44-7661-01	0.255198	0.0321207	0.239501	0.0363049	0.162799
TCGA-44-7662-01	0.123081	0.0778881	0.362428	0.0560257	0.193984
TCGA-44-7667-01	0.0259774	0.175412	0.361476	0.143858	0.149677
TCGA-44-7669-01	0.0140657	0.109007	0.278352	0.10545	0.261141
TCGA-44-7670-01	0.143865	0.180327	0.391518	0.0631079	0.000436051
TCGA-44-7671-01	0.0431814	0.0302466	0.325418	0.169127	0.295119
TCGA-44-7672-01	0.108014	9.14e-15	0.340278	0.0674863	0.23305
TCGA-44-8117-01	0.0438318	0.0181412	0.362208	0.0715133	0.169061
TCGA-44-8119-01	0.0272592	0.0994734	0.276747	0.147187	0.189633
TCGA-44-8120-01	0.0437022	0.0448076	0.511538	0.0546274	0.0844367
TCGA-44-A479-01	0.0528939	0.140915	0.412243	0.113244	4.82e-15
TCGA-44-A47A-01	0.448816	5.1e-15	0.0566484	0.202723	0.179704
TCGA-44-A47B-01	2.56e-14	0.207274	0.252391	0.540335	2.56e-14
TCGA-44-A47F-01	0.298535	1.34e-14	0.214913	0.386917	0.0996344
TCGA-44-A47G-01	0.115562	0.132072	0.156934	0.176818	0.418614
TCGA-44-A4SS-01	0.113535	0.11073	0.186008	0.0599612	0.259897
TCGA-44-A4SU-01	0.0531896	0.0528909	0.230025	0.249185	0.23203
TCGA-49-4486-01	0.644535	0.11598	0.0988522	0.020009	0.120623
TCGA-49-4487-01	0.181986	0.115854	0.362476	0.0205046	0.168758
TCGA-49-4488-01	0.0580077	0.255746	0.285243	0.0317103	0.046535
TCGA-49-4490-01	0.314648	1.99e-14	0.0137593	0.429536	0.242057
TCGA-49-4494-01	0.0832003	0.0488499	0.499942	0.175891	0.0634354
TCGA-49-4501-01	0.0853851	1.99e-14	0.0485708	0.684638	0.181406
TCGA-49-4505-01	0.0846354	0.138134	0.198276	0.232323	6.39e-15
TCGA-49-4506-01	0.0261418	0.144547	0.229963	0.175369	0.325609
TCGA-49-4507-01	0.228576	0.104679	0.162001	0.191182	0.15992
TCGA-49-4510-01	0.156201	2.46e-14	2.46e-14	0.0236128	0.506225
TCGA-49-4512-01	0.0849877	0.136295	0.123291	0.655426	2.48e-14
TCGA-49-4514-01	0.401217	4.39e-15	0.222294	0.0739121	0.120273
TCGA-49-6742-01	0.406376	0.407751	0.0828536	0.0837711	3.75e-15
TCGA-49-6743-01	0.283716	0.0355203	0.0957657	0.0803363	0.205906
TCGA-49-6744-01	0.0615861	6.59e-15	0.470722	0.0351534	0.216881
TCGA-49-6745-01	0.66912	8.13e-15	0.032796	0.278101	0.0199832
TCGA-49-6761-01	0.359125	0.127396	0.0959337	0.172195	0.0807582
TCGA-49-6767-01	0.0632775	0.10243	0.331489	0.0714187	0.173049
TCGA-49-AAQV-01	0.480918	1.4e-14	0.0102832	0.28336	0.225439
TCGA-49-AAR0-01	0.128292	0.176658	0.124122	0.162468	0.220708
TCGA-49-AAR2-01	0.0352848	0.0664352	0.429445	0.108802	0.0753518
TCGA-49-AAR3-01	0.125612	8.79e-15	0.131932	0.13342	0.380424
TCGA-49-AAR4-01	0.238935	0.0262119	0.352494	0.00382967	0.0897212
TCGA-49-AAR9-01	0.0112909	0.0625954	0.427592	0.0884261	0.052285
TCGA-49-AARE-01	0.0839191	0.048493	0.43171	0.0234535	0.172968
TCGA-49-AARN-01	6.83e-09	0.878944	0.0287401	8.86e-16	8.86e-16
TCGA-49-AARO-01	0.0634015	0.0191345	0.4912	1.01e-09	2.83e-15
TCGA-49-AARQ-01	0.139243	0.0454973	0.401973	0.0462023	0.135445
TCGA-49-AARR-01	4.5e-13	4.5e-13	2.34e-09	0.752603	4.5e-13
TCGA-4B-A93V-01	0.0900034	1.03e-14	0.300385	0.199396	0.122986
TCGA-50-5044-01	0.846263	0.00401292	8.96e-15	0.0447654	0.0703367
TCGA-50-5045-01	0.0423333	5.45e-15	0.519931	5.45e-15	0.0256713
TCGA-50-5049-01	0.0346752	0.0131823	0.377727	0.000472464	0.264329
TCGA-50-5051-01	0.0854256	0.119997	0.244919	0.311069	0.00884176
TCGA-50-5055-01	0.155193	3.92e-14	3.92e-14	0.844807	3.92e-14
TCGA-50-5066-01	0.0657256	0.152386	0.221253	0.0260281	0.333975
TCGA-50-5068-01	0.0802024	0.0795612	0.151157	0.429251	0.176922
TCGA-50-5072-01	0.143268	0.0827222	0.219327	0.067537	0.337294
TCGA-50-5930-01	0.00803875	0.0318812	0.411031	0.0400977	0.0728173
TCGA-50-5931-01	0.0958029	4.49e-15	0.240544	0.102837	0.33914
TCGA-50-5932-01	0.0414441	2.35e-14	0.547657	2.35e-14	0.0763719
TCGA-50-5933-01	0.0991291	0.0429584	0.271546	0.156148	0.169518
TCGA-50-5935-01	0.460391	1.02e-14	1.02e-14	0.244872	0.294736
TCGA-50-5936-01	0.491491	1.04e-14	0.17688	0.0802004	0.25142
TCGA-50-5939-01	0.157504	0.237511	0.0474984	0.293869	0.263618
TCGA-50-5941-01	0.112332	0.0437746	0.292445	0.0524139	0.293235
TCGA-50-5942-01	0.0107598	0.145866	1.69e-14	0.213569	0.367044
TCGA-50-5944-01	0.122569	1.77e-14	0.138969	0.738462	1.77e-14
TCGA-50-5946-01	0.257838	2.19e-15	0.158346	0.0892923	0.143758
TCGA-50-6590-01	0.263317	0.0682082	0.224324	0.0125275	0.0979366
TCGA-50-6591-01	0.0883474	0.267877	0.0360057	0.397421	0.210349
TCGA-50-6592-01	0.246818	0.0643015	0.167236	0.0427427	0.315335
TCGA-50-6593-01	0.047985	0.112638	0.191262	0.0735266	0.255879
TCGA-50-6594-01	0.142976	0.0410992	0.463084	0.0209115	0.0998897
TCGA-50-6595-01	0.232681	0.113299	0.100589	0.220493	0.29221
TCGA-50-6597-01	0.253229	0.175041	0.0354098	0.35504	0.181281
TCGA-50-6673-01	0.101266	2.01e-14	2.01e-14	0.405836	0.44979
TCGA-50-7109-01	0.0582376	0.0371979	0.264944	0.190154	0.155882
TCGA-50-8457-01	0.127721	0.00914482	0.241248	0.24282	0.377289
TCGA-50-8459-01	0.0945659	1.68e-14	0.271468	0.293113	0.0902305
TCGA-50-8460-01	0.166069	3.04e-14	3.04e-14	0.68467	0.12562
TCGA-53-7624-01	0.209366	0.0404004	0.257521	0.0759207	0.122619
TCGA-53-7626-01	0.133336	0.0460338	0.21948	0.0150545	0.138898
TCGA-53-7813-01	0.00273766	3.57e-10	0.311151	0.252788	0.171148
TCGA-53-A4EZ-01	0.0627909	0.0408679	0.409056	0.0847922	0.200652
TCGA-55-1592-01	0.0952971	0.103152	0.160949	0.0627554	0.448342
TCGA-55-1594-01	0.364666	0.202722	0.128005	0.122019	0.129498
TCGA-55-1595-01	0.0516673	0.0777776	0.356532	0.0502443	0.173897
TCGA-55-1596-01	0.0753578	6.62e-15	0.185876	0.0677717	0.535588
TCGA-55-5899-01	0.267745	3.34e-15	0.274016	0.0751231	0.114808
TCGA-55-6543-01	0.139749	3.9e-14	3.9e-14	0.860251	3.9e-14
TCGA-55-6642-01	0.0728218	0.117859	0.23756	0.0378552	0.142794
TCGA-55-6712-01	0.593338	8.76e-15	0.0243458	0.181109	0.0650893
TCGA-55-6968-01	0.757371	2.54e-15	0.102154	2.54e-15	0.041208
TCGA-55-6969-01	0.0332919	0.140745	0.181617	0.029731	0.28639
TCGA-55-6970-01	0.0867077	7.98e-15	0.430056	0.13754	0.235543
TCGA-55-6971-01	0.0758574	1.65e-14	0.341212	0.084242	0.291123
TCGA-55-6972-01	0.520988	4.85e-15	0.194887	0.100668	0.112129
TCGA-55-6975-01	0.128575	0.215659	0.154466	0.246796	0.113322
TCGA-55-6978-01	3.32e-14	3.32e-14	3.32e-14	0.416218	0.583782
TCGA-55-6979-01	0.401946	9.34e-15	0.248057	0.0108484	0.236865
TCGA-55-6980-01	6.92e-14	6.92e-14	6.92e-14	0.408589	0.591411
TCGA-55-6981-01	0.141181	1.85e-14	0.0700559	0.627797	0.160967
TCGA-55-6982-01	0.78405	5.33e-15	3.98e-08	0.110124	0.0361127
TCGA-55-6983-01	0.0577525	1.17e-14	0.0983538	0.356945	0.0846294
TCGA-55-6984-01	5.09e-14	5.09e-14	3.58e-09	0.324382	0.523962
TCGA-55-6985-01	0.00371496	0.0207258	0.3194	0.0520456	0.221876
TCGA-55-6986-01	0.0824059	5.1e-14	5.1e-14	0.917594	5.1e-14
TCGA-55-6987-01	0.391055	0.0702042	0.206312	0.130995	0.0639157
TCGA-55-7227-01	0.106185	0.0813321	0.259703	0.0831086	0.227902
TCGA-55-7281-01	0.100139	0.0467748	0.529085	0.0435245	0.254793
TCGA-55-7283-01	0.272249	0.0441092	0.265162	0.347718	0.0707617
TCGA-55-7284-01	1.78e-14	0.177152	1.78e-14	0.822848	1.78e-14
TCGA-55-7570-01	0.220036	0.0814625	0.274862	3.53e-15	0.341799
TCGA-55-7573-01	0.12904	0.0531947	0.255214	0.187	0.375551
TCGA-55-7574-01	0.586539	0.0388841	0.236426	0.0442461	0.0939045
TCGA-55-7576-01	0.0628895	0.0924855	0.31804	0.16722	0.240696
TCGA-55-7724-01	0.154774	0.13206	0.0156894	0.121705	0.386406
TCGA-55-7725-01	0.0498896	1.23e-14	0.346907	0.142642	0.208118
TCGA-55-7726-01	0.556915	9.26e-15	9.26e-15	0.246119	0.102697
TCGA-55-7727-01	0.445541	5.35e-15	0.239959	0.149683	0.105226
TCGA-55-7728-01	0.0450229	1.51e-14	0.36773	0.338414	1.51e-14
TCGA-55-7815-01	0.000141126	0.170315	0.298257	0.160646	0.142374
TCGA-55-7816-01	3.72e-13	3.72e-13	3.72e-13	1	3.72e-13
TCGA-55-7903-01	0.155414	0.138264	0.232457	0.347616	8.33e-15
TCGA-55-7907-01	0.214411	0.02795	0.424118	0.0181956	0.050039
TCGA-55-7910-01	0.034324	0.041497	0.391479	0.165315	0.0462501
TCGA-55-7911-01	0.0586541	0.0468321	0.4414	0.0682026	0.312346
TCGA-55-7913-01	0.129329	0.0282251	0.387664	0.18771	0.0750143
TCGA-55-7914-01	0.124366	7.14e-15	0.110233	0.326137	0.128505
TCGA-55-7994-01	0.0541195	0.0433467	0.38776	0.0733549	0.147555
TCGA-55-7995-01	0.174844	0.0536808	0.242009	0.000738491	0.250135
TCGA-55-8085-01	0.467618	0.0506337	0.180823	0.144014	0.0667295
TCGA-55-8087-01	0.0628005	3.13e-14	3.13e-14	0.853171	3.13e-14
TCGA-55-8089-01	0.353774	0.0454045	0.336548	0.0318755	0.0748629
TCGA-55-8090-01	0.00893458	1.51e-14	0.229097	0.229357	0.399913
TCGA-55-8091-01	2.75e-14	0.214486	0.0327872	0.752727	2.75e-14
TCGA-55-8092-01	0.251345	0.100709	0.228098	0.203179	0.0265699
TCGA-55-8094-01	0.00841186	0.217504	0.310969	0.0769178	0.104104
TCGA-55-8096-01	0.0836601	0.0434823	0.231183	0.190053	0.310142
TCGA-55-8097-01	0.0924921	1.16e-14	0.185989	0.509325	0.0225539
TCGA-55-8203-01	3.61e-15	0.0292937	0.440425	0.150436	0.112793
TCGA-55-8204-01	0.363073	0.100064	0.169871	0.183391	0.13299
TCGA-55-8205-01	0.418976	0.0292675	0.156495	0.0207956	0.170142
TCGA-55-8206-01	0.120721	0.26714	3.4e-14	0.347147	0.113427
TCGA-55-8207-01	0.0502285	4.67e-15	0.26022	0.187438	0.224377
TCGA-55-8208-01	0.488992	0.0827985	0.133688	0.035855	0.214119
TCGA-55-8299-01	0.0599928	6.38e-15	0.233416	0.095281	0.281828
TCGA-55-8301-01	0.106338	0.0451925	0.295524	0.113124	0.254798
TCGA-55-8302-01	0.0584823	2.3e-15	0.402343	0.0848669	0.147244
TCGA-55-8505-01	0.251206	0.131209	2.98e-14	0.208607	0.408978
TCGA-55-8506-01	0.004364	0.0492697	0.24202	0.447494	0.0315147
TCGA-55-8507-01	0.0394679	0.101661	0.422813	0.0605575	0.107517
TCGA-55-8508-01	1.14e-07	0.271225	0.346859	0.141163	0.138336
TCGA-55-8510-01	0.113063	0.0488175	0.291331	0.0717427	0.120415
TCGA-55-8511-01	0.127614	0.164192	0.256267	0.101981	0.102038
TCGA-55-8512-01	0.122855	3.35e-14	0.0983096	0.150109	0.463855
TCGA-55-8513-01	1.24e-13	1.24e-13	1.24e-13	1	1.24e-13
TCGA-55-8514-01	0.0363764	0.0831423	0.400109	0.16156	0.1008
TCGA-55-8614-01	0.160308	5.34e-15	0.126943	0.216286	0.40434
TCGA-55-8615-01	1.06e-14	0.247379	0.180153	0.0954656	0.305545
TCGA-55-8616-01	0.0502038	0.0180066	0.516457	0.129889	3.42e-15
TCGA-55-8619-01	3.93e-14	3.93e-14	0.0383713	0.951622	3.93e-14
TCGA-55-8620-01	0.0477633	0.0547005	0.261988	0.134485	0.147775
TCGA-55-8621-01	0.131586	0.024872	0.0122126	0.226088	0.251324
TCGA-55-A48X-01	0.108052	3.89e-15	0.455359	0.0602428	0.144889
TCGA-55-A48Y-01	0.902941	0.0229739	0.00796006	0.0661253	3.28e-15
TCGA-55-A48Z-01	0.08005	0.334365	0.162631	0.315691	0.0329276
TCGA-55-A490-01	0.0836271	0.0550446	0.461894	0.0152921	0.059812
TCGA-55-A491-01	0.0841315	0.102412	0.214107	0.0200621	0.208554
TCGA-55-A492-01	0.0741029	5.14e-15	0.310007	0.136654	0.274532
TCGA-55-A493-01	0.257486	0.132651	0.270794	0.16814	3.12e-05
TCGA-55-A494-01	0.0560278	0.0816746	0.379104	0.323586	0.0246376
TCGA-55-A4DF-01	0.712639	0.0540428	0.0655684	0.0661075	0.0247459
TCGA-55-A4DG-01	0.0384114	0.0176759	0.475019	0.0731847	0.136957
TCGA-55-A57B-01	0.104461	2.44e-14	0.0977257	0.687854	0.109959
TCGA-62-8394-01	0.306121	0.245868	0.0220653	0.150127	0.142124
TCGA-62-8395-01	0.226257	1.39e-14	1.39e-14	0.392081	0.310834
TCGA-62-8397-01	3.52e-14	0.544787	3.52e-14	0.252791	0.0427475
TCGA-62-8398-01	0.0641914	0.285359	0.189718	0.229387	0.164186
TCGA-62-8399-01	0.373327	0.0916627	0.132668	0.142019	0.0431443
TCGA-62-8402-01	0.215106	0.11397	0.108521	0.398819	0.163585
TCGA-62-A46O-01	0.184442	0.0643985	0.352837	0.053453	0.17181
TCGA-62-A46P-01	0.00893852	0.0936799	0.355647	0.130071	0.0878181
TCGA-62-A46R-01	0.139388	9.68e-05	0.143562	0.317739	0.145066
TCGA-62-A46S-01	0.0863885	0.243192	0.112369	0.365801	0.0241302
TCGA-62-A46U-01	0.201709	2.62e-14	0.121277	0.496761	0.110728
TCGA-62-A46V-01	0.0460361	0.224504	0.0174875	0.383946	0.319472
TCGA-62-A46Y-01	2.46e-14	0.50438	0.0701661	0.312545	0.112908
TCGA-62-A470-01	0.0537794	0.106576	0.220539	0.40372	0.147179
TCGA-62-A471-01	0.564404	0.143034	1.06e-14	0.157114	0.0959937
TCGA-62-A472-01	1.73e-14	0.311492	0.122698	0.295702	0.270107
TCGA-64-1676-01	0.0167286	0.0566414	0.455605	0.0771062	0.0619366
TCGA-64-1679-01	0.116462	0.0621166	0.493373	0.0332414	0.0967992
TCGA-64-1680-01	0.39343	0.0930632	0.0375588	0.475948	1.68e-14
TCGA-64-1681-01	0.176863	0.447396	0.0304778	0.11444	0.230824
TCGA-64-5774-01	0.033837	1.13e-14	0.564824	0.188298	0.213037
TCGA-64-5775-01	0.0383681	0.0302183	0.41854	0.0661911	0.0310739
TCGA-64-5778-01	0.0801045	3.48e-15	0.502121	0.0616697	0.143717
TCGA-64-5779-01	0.0554118	0.0553707	0.454259	0.114705	0.121555
TCGA-64-5781-01	0.156788	0.0470489	0.444697	3.77e-12	0.160861
TCGA-64-5815-01	0.0349168	0.0400692	0.384583	0.156504	9.57e-15
TCGA-67-3770-01	7.01e-15	0.0562061	0.305723	0.189419	0.0969725
TCGA-67-3771-01	0.342422	0.0563708	0.175642	0.0379808	0.203313
TCGA-67-3773-01	1.19e-14	0.22338	0.343473	0.317493	2.74e-11
TCGA-67-3774-01	0.107581	1.38e-14	0.37995	0.112753	0.31214
TCGA-67-4679-01	0.0732484	5.63e-15	0.453596	0.0939791	0.146978
TCGA-67-6215-01	5.06e-15	0.919092	5.06e-15	0.0173093	0.0635989
TCGA-67-6216-01	0.412687	2.87e-14	0.0261355	0.25767	0.303507
TCGA-67-6217-01	0.0404854	0.138196	0.194128	0.212637	0.180154
TCGA-69-7760-01	0.0300562	0.294437	2.32e-11	0.402104	0.0645669
TCGA-69-7761-01	3.18e-14	0.282431	0.114219	0.239357	0.363993
TCGA-69-7763-01	0.0165636	0.130716	0.14716	0.474193	0.0779401
TCGA-69-7764-01	0.0978106	1.42e-14	0.243903	0.188167	0.470118
TCGA-69-7765-01	0.102079	2.6e-15	0.347746	0.0169846	0.147933
TCGA-69-7973-01	0.0332419	0.0410491	0.43304	0.169412	6.04e-15
TCGA-69-7974-01	0.0519844	0.0192091	0.452347	0.135243	0.201878
TCGA-69-7978-01	0.33979	0.0591149	0.269925	0.047007	0.0918455
TCGA-69-7979-01	0.0781403	0.0224299	0.540539	0.047186	1.15e-15
TCGA-69-7980-01	0.253651	0.0433122	0.246079	0.0679122	0.129946
TCGA-69-8253-01	0.159003	0.139969	0.384613	0.0475829	0.268832
TCGA-69-8254-01	0.00719844	0.0401601	0.190247	0.368246	0.394148
TCGA-69-8255-01	0.117011	0.214725	0.165009	0.15174	0.270717
TCGA-69-A59K-01	0.0792012	3.17e-15	0.397853	0.19842	0.0209179
TCGA-71-6725-01	0.0901265	0.110803	0.0408774	0.758193	1.72e-14
TCGA-71-8520-01	0.125119	0.179128	0.108045	0.537032	3.18e-12
TCGA-73-4658-01	0.45426	3.72e-15	0.16809	0.149735	0.0210329
TCGA-73-4659-01	0.0836978	3.16e-05	0.458534	0.104902	0.129766
TCGA-73-4662-01	0.0964304	0.0844518	0.405701	0.120898	0.238943
TCGA-73-4666-01	0.0550312	0.168453	0.27775	0.0541147	0.171835
TCGA-73-4668-01	0.0157034	0.0179394	0.344661	0.0834375	0.159876
TCGA-73-4670-01	0.0187368	0.282079	0.212591	0.129434	0.110646
TCGA-73-4675-01	0.0584197	0.15391	0.150605	0.286264	0.350801
TCGA-73-4676-01	0.0264556	0.143589	0.0797596	0.208229	0.436655
TCGA-73-4677-01	0.0588661	0.10506	0.416018	0.100342	0.135211
TCGA-73-7498-01	0.0429691	0.18966	0.30452	0.371142	0.00862345
TCGA-73-7499-01	0.202448	1.46e-14	1.46e-14	0.337228	0.401347
TCGA-73-A9RS-01	0.0726226	0.0329765	0.456981	0.00888196	0.135895
TCGA-75-5122-01	0.2125	9.95e-15	0.199207	0.201057	0.316874
TCGA-75-5125-01	0.31889	0.116012	0.136991	0.200085	0.0965015
TCGA-75-5126-01	0.316801	0.0481888	0.265865	0.0185338	0.136383
TCGA-75-5146-01	0.0188508	0.119127	0.578104	8.2e-15	0.244954
TCGA-75-5147-01	0.233039	0.324897	0.0783134	0.359579	0.00417161
TCGA-75-6203-01	7.88e-14	7.88e-14	7.88e-14	0.928788	7.88e-14
TCGA-75-6205-01	0.0629919	0.157101	1.77e-14	0.278396	0.450242
TCGA-75-6206-01	0.147512	1.52e-14	0.345342	0.0962736	0.302372
TCGA-75-6207-01	0.277059	0.157932	1.3e-10	0.354643	0.158825
TCGA-75-6211-01	0.0630639	4.28e-15	0.406115	0.0839165	0.146532
TCGA-75-6212-01	0.152122	5.22e-14	0.0558975	0.791981	5.22e-14
TCGA-75-6214-01	0.297711	0.0150882	0.249461	0.0887848	0.107348
TCGA-75-7025-01	0.0865146	0.261142	2.98e-14	0.52499	0.127353
TCGA-75-7027-01	0.0562882	0.0678576	0.344268	0.0900394	0.121845
TCGA-75-7030-01	5.4e-14	0.119619	0.107307	0.773074	5.4e-14
TCGA-75-7031-01	0.107271	0.11651	0.0966442	0.215755	0.186283
TCGA-78-7145-01	0.0886879	0.104638	0.307143	0.14712	0.000283465
TCGA-78-7146-01	0.297346	0.0563719	0.25079	0.0974979	0.129738
TCGA-78-7147-01	0.147706	0.117406	0.0686952	0.173521	0.225938
TCGA-78-7148-01	0.03517	0.0396245	0.293721	0.216985	0.24429
TCGA-78-7149-01	0.584763	8.04e-15	0.110503	0.0898971	0.132458
TCGA-78-7150-01	0.359929	0.176549	0.143238	0.0935686	0.133448
TCGA-78-7152-01	0.529314	0.0960598	0.0938226	0.0543405	0.0263077
TCGA-78-7153-01	0.181061	0.0511816	8.45e-15	0.366919	0.242692
TCGA-78-7154-01	0.370698	0.0764998	0.121415	0.233253	0.15844
TCGA-78-7155-01	0.0764515	0.0683127	0.378334	0.0106285	0.176994
TCGA-78-7156-01	0.501087	4.01e-15	0.203892	0.130732	0.055233
TCGA-78-7158-01	0.2204	0.0681344	0.385477	0.0614058	0.157429
TCGA-78-7159-01	0.0292214	0.0331035	0.290176	0.173177	0.117305
TCGA-78-7160-01	0.137758	0.19052	2.38e-14	0.105799	0.474383
TCGA-78-7161-01	0.0602746	0.155677	0.175848	0.158987	0.222321
TCGA-78-7162-01	0.266376	0.108785	0.245705	0.0792512	0.299882
TCGA-78-7163-01	4.43e-14	4.43e-14	4.43e-14	0.692563	0.107541
TCGA-78-7166-01	6.22e-15	0.26841	0.329763	0.0589836	0.126669
TCGA-78-7167-01	0.357046	0.11028	0.281303	0.115962	0.135409
TCGA-78-7220-01	0.129683	0.0988705	0.400619	0.0470973	0.14018
TCGA-78-7535-01	0.0311659	0.384193	0.186013	0.076888	0.166656
TCGA-78-7536-01	0.00763295	0.17497	0.335175	0.0681888	0.237872
TCGA-78-7537-01	0.157952	0.0695912	0.361638	0.013461	0.205742
TCGA-78-7539-01	0.630072	2.64e-15	0.0763732	0.0762527	0.0696159
TCGA-78-7540-01	0.0398412	3.59e-14	0.0582768	0.816015	2.01e-07
TCGA-78-7542-01	0.0663289	0.120889	0.28624	0.108784	0.0555077
TCGA-78-7633-01	0.0855947	1.35e-14	0.385909	0.183353	0.239358
TCGA-78-8640-01	0.160709	0.0976183	0.184657	0.110778	0.174641
TCGA-78-8648-01	7.3e-14	7.3e-14	0.0571504	0.687757	0.0162474
TCGA-78-8655-01	0.0772121	0.0592022	0.270786	0.235224	0.229675
TCGA-78-8660-01	0.181097	0.0607687	0.25204	0.137309	0.264847
TCGA-78-8662-01	0.075958	0.0643079	0.264688	0.0572351	0.217068
TCGA-80-5607-01	0.767053	0.062082	0.018586	0.0860299	0.0662492
TCGA-80-5608-01	0.0636453	9.06e-15	0.334471	0.129961	0.166129
TCGA-80-5611-01	0.0495245	0.181079	5.17e-06	0.144095	0.459566
TCGA-83-5908-01	0.393677	5.85e-15	0.22213	0.135948	0.0424144
TCGA-86-6562-01	0.339178	1.92e-14	0.021121	0.497644	1.92e-14
TCGA-86-6851-01	0.158669	1.73e-15	0.291852	1.73e-15	0.147652
TCGA-86-7701-01	0.00795444	0.213342	0.216682	0.137974	0.133242
TCGA-86-7711-01	0.241255	0.0716761	0.120892	0.0538959	0.357304
TCGA-86-7713-01	0.0652544	0.141747	0.491417	0.123085	0.169059
TCGA-86-7714-01	0.0142332	1.83e-14	0.239397	0.320997	0.211882
TCGA-86-7953-01	1.78e-14	0.202932	1.78e-14	0.314064	0.326524
TCGA-86-7954-01	0.199063	0.031435	0.262217	0.225636	0.135048
TCGA-86-7955-01	0.0904463	0.181551	0.303549	0.0853661	0.192693
TCGA-86-8054-01	0.0496172	0.201375	0.260461	0.0998376	0.134165
TCGA-86-8055-01	0.0179338	0.416783	1.67e-14	0.418343	0.0937854
TCGA-86-8056-01	0.616762	0.0318824	0.175134	0.111205	0.0650023
TCGA-86-8073-01	0.0773116	0.0310633	0.402961	0.0217448	0.082529
TCGA-86-8074-01	0.0301437	0.377071	0.103267	0.22335	0.266169
TCGA-86-8075-01	0.0777968	1.88e-14	1.88e-14	0.654919	0.258904
TCGA-86-8076-01	0.274254	0.121808	0.114968	0.427344	0.0616261
TCGA-86-8278-01	0.724442	0.0629999	1.01e-14	0.187553	1.01e-14
TCGA-86-8279-01	0.0255217	0.0521648	0.237965	0.098144	0.180394
TCGA-86-8280-01	0.032311	2.1e-14	0.0388648	0.282044	0.64678
TCGA-86-8281-01	0.137922	5.47e-15	0.263034	0.18549	0.22392
TCGA-86-8358-01	0.0534547	0.100741	0.35468	0.0748121	0.114203
TCGA-86-8359-01	0.0316078	0.262151	0.357441	0.0890114	0.0486194
TCGA-86-8585-01	0.228929	0.0273539	0.235957	0.0290706	0.199626
TCGA-86-8668-01	2.44e-14	0.164566	2.44e-14	0.441946	0.393489
TCGA-86-8669-01	0.0671028	9.95e-15	0.190874	0.317383	0.290241
TCGA-86-8671-01	0.334525	0.0625444	2.62e-14	0.254513	0.348418
TCGA-86-8672-01	0.161134	0.0926619	0.35598	0.125203	0.174521
TCGA-86-8673-01	0.113328	3.03e-15	0.293063	0.0222205	0.314174
TCGA-86-8674-01	0.162376	0.0485479	0.442824	5.23e-15	0.148785
TCGA-86-A456-01	0.082709	4.1e-15	0.304552	0.107141	0.152359
TCGA-86-A4JF-01	0.0809225	0.0803381	0.00831408	0.521102	0.166298
TCGA-86-A4P7-01	0.339961	1.52e-14	0.0311519	0.319454	0.271782
TCGA-91-6828-01	0.105754	0.133436	0.389989	0.132261	0.14564
TCGA-91-6829-01	0.0749228	0.104471	0.233095	0.0441594	0.331677
TCGA-91-6830-01	0.820232	4.89e-15	4.89e-15	4.89e-15	0.118272
TCGA-91-6831-01	0.0444046	0.0441694	0.129819	0.0978792	0.414117
TCGA-91-6835-01	0.119908	0.105747	7.9e-09	0.13638	0.392812
TCGA-91-6836-01	0.058327	0.0257406	0.386729	0.12868	0.0700266
TCGA-91-6840-01	0.651075	0.0464742	0.0493695	0.202618	0.0504628
TCGA-91-6847-01	0.151448	0.0946098	0.028691	0.302323	0.337363
TCGA-91-6848-01	0.149225	0.0463922	0.192544	0.0410328	0.284979
TCGA-91-6849-01	0.127781	1.45e-14	0.378657	0.0794982	0.121711
TCGA-91-7771-01	0.132992	0.159841	0.227113	0.0771233	0.361744
TCGA-91-8496-01	0.173138	3.08e-14	0.0471087	0.779754	3.08e-14
TCGA-91-8497-01	0.0339537	2.64e-14	0.155329	0.611802	0.198915
TCGA-91-8499-01	0.30526	0.056812	0.25375	0.131916	0.1978
TCGA-91-A4BC-01	0.0509872	0.0986791	0.537831	0.108566	3.5e-15
TCGA-91-A4BD-01	0.125977	5.59e-14	5.59e-14	0.449672	0.42435
TCGA-93-7347-01	0.127781	0.0732089	0.401166	0.0978283	0.226126
TCGA-93-7348-01	0.137684	0.130729	0.0256511	0.308905	0.125978
TCGA-93-8067-01	0.831093	0.0157884	0.0193363	0.0634822	0.000471747
TCGA-93-A4JN-01	0.0568217	0.188192	0.0963563	0.436541	0.222089
TCGA-93-A4JO-01	0.284233	0.154414	1.76e-14	0.0594485	0.405331
TCGA-93-A4JP-01	0.303496	0.0966706	1.93e-14	0.199753	0.0916871
TCGA-93-A4JQ-01	0.32069	0.102913	8.77e-15	0.0802192	0.432093
TCGA-95-7039-01	0.0593854	0.11437	0.312582	0.0577514	0.127474
TCGA-95-7043-01	0.0578171	0.0167864	0.503689	0.107704	0.0415559
TCGA-95-7562-01	0.0129004	4.28e-15	0.55406	0.108324	0.0119559
TCGA-95-7567-01	0.000604946	0.0952659	1.17e-15	0.384353	0.290518
TCGA-95-7944-01	0.88261	0.0658722	0.0327226	0.0187956	4.98e-15
TCGA-95-7947-01	0.423613	2.43e-15	0.117273	0.0641656	0.237076
TCGA-95-7948-01	0.862614	0.0259862	6.91e-15	0.111399	6.91e-15
TCGA-95-8039-01	0.137212	0.166631	0.0115407	0.268926	0.300508
TCGA-95-8494-01	0.409533	0.121063	9.89e-15	0.40199	9.89e-15
TCGA-95-A4VK-01	0.00569426	0.0528552	0.35924	0.216061	0.0903002
TCGA-95-A4VN-01	0.0815085	0.0238453	0.474233	0.0750492	0.0142566
TCGA-95-A4VP-01	0.0293082	0.0759824	0.247011	0.230959	1.16e-14
TCGA-97-7546-01	0.0891576	0.0510721	0.489967	0.0785738	0.199353
TCGA-97-7547-01	0.284009	7.66e-15	0.0778171	0.200132	0.0985448
TCGA-97-7552-01	3.37e-14	3.37e-14	0.122745	0.751377	0.125878
TCGA-97-7553-01	0.0671619	2.83e-14	0.247162	0.68567	5.64e-06
TCGA-97-7554-01	0.0542685	0.0934604	0.349542	0.122873	0.120391
TCGA-97-7937-01	0.055273	0.0673028	0.425561	0.164785	0.0986012
TCGA-97-7938-01	0.135374	3.61e-15	0.313203	0.109301	0.172119
TCGA-97-7941-01	0.224318	1.48e-14	0.401574	0.282799	0.0913086
TCGA-97-8171-01	0.0101087	1.87e-14	0.133275	0.727246	0.113693
TCGA-97-8172-01	5.02e-15	0.0850429	0.23822	0.241344	0.147967
TCGA-97-8174-01	0.187244	0.0449698	0.300099	0.263449	0.0920132
TCGA-97-8175-01	0.0671378	0.331551	0.0856699	0.390183	3.32e-14
TCGA-97-8176-01	0.336327	0.101052	0.18894	0.178391	0.164875
TCGA-97-8177-01	0.0789505	0.17309	0.0976089	0.208718	0.441633
TCGA-97-8179-01	0.0687807	0.110146	0.535342	0.0324058	0.107429
TCGA-97-8547-01	0.275937	1.76e-14	1.76e-14	0.651487	1.76e-14
TCGA-97-8552-01	0.0704519	3.97e-14	3.97e-14	0.436141	0.493407
TCGA-97-A4LX-01	0.0484655	0.0848972	0.400238	0.0298721	0.280804
TCGA-97-A4M0-01	0.169312	0.0332747	0.237552	0.0203425	0.216496
TCGA-97-A4M1-01	0.151321	0.110936	2.16e-14	0.631961	2.16e-14
TCGA-97-A4M2-01	0.347222	3.99e-14	0.107918	0.106027	0.3565
TCGA-97-A4M3-01	0.147661	6.9e-15	0.349376	0.179098	0.0829936
TCGA-97-A4M5-01	0.79761	0.0691236	0.0251127	0.0770466	7.02e-15
TCGA-97-A4M6-01	0.0660791	0.567782	2.54e-14	0.182885	0.183254
TCGA-97-A4M7-01	0.0184162	0.0935756	0.491736	0.0595154	0.139946
TCGA-99-7458-01	0.0655984	0.0212317	0.332591	0.0475346	0.198627
TCGA-99-8025-01	0.315073	0.077259	0.172869	0.174213	0.0777698
TCGA-99-8028-01	9.01e-09	0.058175	0.377073	0.0621285	0.0188421
TCGA-99-8032-01	0.0547397	0.0626059	0.441458	0.108689	0.161363
TCGA-99-8033-01	0.0847762	7.77e-15	0.375942	0.129061	0.3467
TCGA-99-AA5R-01	2.37e-14	2.37e-14	0.153551	0.0346162	0.297767
TCGA-J2-8192-01	0.125652	1.33e-14	1.33e-14	0.444145	0.430203
TCGA-J2-8194-01	0.0350784	7.7e-15	0.118147	0.396186	0.172832
TCGA-J2-A4AD-01	0.407166	0.146327	0.0893041	0.0473668	0.256773
TCGA-J2-A4AE-01	0.337292	2.43e-14	0.0782233	0.290044	0.294441
TCGA-J2-A4AG-01	0.0575025	0.0529977	0.371675	0.328972	0.188853
TCGA-L4-A4E5-01	0.025071	0.105146	0.436495	0.14521	4.62e-15
TCGA-L4-A4E6-01	1.33e-13	1.33e-13	1.33e-13	0.287779	1.33e-13
TCGA-L9-A443-01	0.0248942	0.10023	0.369011	0.00446486	0.30756
TCGA-L9-A444-01	0.0259694	0.0673978	0.514354	0.0820205	0.0223178
TCGA-L9-A50W-01	0.160027	3.05e-14	0.0913582	0.23156	0.517055
TCGA-L9-A5IP-01	0.0854693	5.7e-15	0.358817	0.0663631	0.0431325
TCGA-L9-A743-01	0.432323	9.97e-15	0.0524245	0.0410127	0.139599
TCGA-L9-A7SV-01	0.0192574	0.0356667	0.575459	0.0300879	7.47e-11
TCGA-L9-A8F4-01	0.0652609	0.0456922	0.330179	0.0287845	0.255211
TCGA-MN-A4N1-01	0.089178	0.106073	0.295988	0.105063	0.158453
TCGA-MN-A4N4-01	0.306148	0.0532478	0.292297	0.0465706	0.0321975
TCGA-MN-A4N5-01	0.113668	0.0600976	0.357752	0.027635	0.232203
TCGA-MP-A4SV-01	0.321703	0.07387	0.0840054	0.0607091	0.216335
TCGA-MP-A4SW-01	0.19537	1.6e-14	0.0848013	0.545503	0.174326
TCGA-MP-A4SY-01	0.158259	0.0879064	0.117688	0.17616	0.295993
TCGA-MP-A4T2-01	0.361409	1.4e-14	0.126967	0.154916	0.356709
TCGA-MP-A4T4-01	0.0985806	0.10376	0.419586	0.0653059	0.0191055
TCGA-MP-A4T6-01	0.245884	0.15508	1.42e-14	0.286584	0.312452
TCGA-MP-A4T7-01	0.0417577	0.15284	0.444243	0.0874855	0.0385771
TCGA-MP-A4T8-01	9.35e-15	0.336923	0.180512	0.193875	0.158347
TCGA-MP-A4T9-01	0.31487	0.241342	0.333639	0.110147	1.49e-06
TCGA-MP-A4TA-01	0.0737506	0.0226395	0.0798915	0.171851	0.300058
TCGA-MP-A4TC-01	0.082246	6.58e-15	0.521679	0.0363232	0.111572
TCGA-MP-A4TD-01	0.0784614	1.78e-14	0.357903	0.274406	0.28923
TCGA-MP-A4TE-01	8.88e-15	0.0560212	0.292292	0.376193	0.275494
TCGA-MP-A4TF-01	0.0536304	0.138279	0.387996	0.0553004	0.152875
TCGA-MP-A4TH-01	9.61e-15	0.210768	0.159602	0.182102	0.303044
TCGA-MP-A4TI-01	0.587846	0.144694	0.0769739	0.105676	4.89e-15
TCGA-MP-A4TJ-01	2.57e-13	0.125288	0.0564628	0.361102	0.119163
TCGA-MP-A4TK-01	0.198365	0.0916835	0.341847	5.36e-13	0.149884
TCGA-MP-A5C7-01	0.0343392	0.12177	0.154791	0.27066	0.41844
TCGA-NJ-A4YF-01	0.0617801	0.021793	0.501451	0.0137531	0.137646
TCGA-NJ-A4YG-01	0.339472	8.28e-15	0.140825	0.276774	0.131663
TCGA-NJ-A4YI-01	0.0549956	0.0589814	0.437483	0.147808	0.101237
TCGA-NJ-A4YP-01	0.728298	0.0396825	0.111427	2.4e-15	0.0253558
TCGA-NJ-A4YQ-01	0.00568431	0.0533065	0.437878	0.0306901	0.118273
TCGA-NJ-A55A-01	0.0617586	4.51e-09	0.464308	0.163384	0.257462
TCGA-NJ-A55O-01	0.118273	1.16e-14	0.3749	0.10563	1.16e-14
TCGA-NJ-A55R-01	0.0869213	0.0363563	0.182163	0.0869108	0.187307
TCGA-NJ-A7XG-01	0.0595004	4.42e-14	0.0852406	0.570401	2.47e-08
TCGA-O1-A52J-01	0.0523121	8.98e-15	0.401302	0.148412	0.216853
TCGA-S2-AA1A-01	0.0156019	0.0599341	0.522201	0.171045	0.000461057
